# Supplementary material for: Naja annulifera Snake: New insights into the venom components and pathogenesis of envenomation
Source: PLoS Negl Trop Dis. 2019 Jan 18;13(1):e0007017. doi: 10.1371/journal.pntd.0007017 (PMC6338361; doi:10.1371/journal.pntd.0007017)
Supplement: S1 Table — (XLSX) [file pntd.0007017.s001.xlsx]

## Sheet: all data
Supplementary Table S1. Identification of proteins in Naja annulifera venom by in-solution trypsin digestion and LC-MS/MS analysis.
Protein group IDs	Majority protein IDs	Fasta headers	Identification type N.annul_1_r1	Identification type N.annul_1_r2	Identification type N.annul_2_r1	Identification type N.annul_2_r2	Identification type N.annul_3_r1	Identification type N.annul_3_r2	Score	Intensity	MS/MS Count	Number of proteins	Peptides	Razor + unique peptides	Unique peptides	Peptides N.annul_1_r1	Peptides N.annul_1_r2	Peptides N.annul_2_r1	Peptides N.annul_2_r2	Peptides N.annul_3_r1	Peptides N.annul_3_r2	Razor + unique peptides N.annul_1_r1	Razor + unique peptides N.annul_1_r2	Razor + unique peptides N.annul_2_r1	Razor + unique peptides N.annul_2_r2	Razor + unique peptides N.annul_3_r1	Razor + unique peptides N.annul_3_r2	Unique peptides N.annul_1_r1	Unique peptides N.annul_1_r2	Unique peptides N.annul_2_r1	Unique peptides N.annul_2_r2	Unique peptides N.annul_3_r1	Unique peptides N.annul_3_r2	Sequence coverage [%]	Unique + razor sequence coverage [%]	Unique sequence coverage [%]	Mol. weight [kDa]	Sequence length	Sequence coverage N.annul_1_r1 [%]	Sequence coverage N.annul_1_r2 [%]	Sequence coverage N.annul_2_r1 [%]	Sequence coverage N.annul_2_r2 [%]	Sequence coverage N.annul_3_r1 [%]	Sequence coverage N.annul_3_r2 [%]	Intensity N.annul_1_r1	Intensity N.annul_1_r2	Intensity N.annul_2_r1	Intensity N.annul_2_r2	Intensity N.annul_3_r1
B2BRS4;Q9PUG9;Q45Z23;Q45Z17;Q45Z12;D5MRQ9;Q9PUH1;Q9PUH0;A8S6C5;Q7T2Q5;Q7T2Q4;D5J9R4;A0A024AYB9;A0A024AXX4;A0A024AXG5;A0A024AXF8;A0A024AX15	B2BRS4;Q9PUG9;Q45Z23;Q45Z17;Q45Z12;D5MRQ9;Q9PUH1;Q9PUH0;A8S6C5;Q7T2Q5;Q7T2Q4;D5J9R4;A0A024AYB9;A0A024AXX4;A0A024AXG5;A0A024AXF8;A0A024AX15	>tr|B2BRS4|B2BRS4_AUSLA Truncated putative phospholipase A2 OS=Austrelaps labialis OX=471292 PE=2 SV=1;>sp|Q9PUG9|PA2AF_AUSSU Acidic phospholipase A2 S12-65J OS=Austrelaps superbus OX=29156 PE=2 SV=1;>tr|Q45Z23|Q45Z23_PSEAU Pa-16 OS=Pseudechis australis OX	By MS/MS	By matching	By MS/MS	By MS/MS	By MS/MS	By MS/MS	32.565	9086400	5	17	1	1	1	1	1	1	1	1	1	1	1	1	1	1	1	1	1	1	1	1	1	14.9	14.9	14.9	10.19	94	14.9	14.9	14.9	14.9	14.9	14.9	1810500	181460	1951600	1786900	1943200
P84808;A0A024AX20;Q7ZZN8;P81993;R4FIJ7;A0A2D4K3A3;A0A2D4K348;R4G7L7;A0A024AYC5;A0A024AXG9;Q3SB07;Q3SB06;R4G2Q3	P84808;A0A024AX20;Q7ZZN8	>sp|P84808|CRVP2_NAJKA Cysteine-rich venom protein kaouthin-2 OS=Naja kaouthia OX=8649 PE=1 SV=2;>tr|A0A024AX20|A0A024AX20_MICIK Cysteine-rich secretory protein OS=Micropechis ikaheca OX=66188 PE=2 SV=1;>sp|Q7ZZN8|CRVP2_NAJAT Cysteine-rich venom protein na	By MS/MS	By MS/MS	By MS/MS	By MS/MS	By MS/MS	By MS/MS	141.25	384160000	32	13	5	5	3	5	5	5	4	4	5	5	5	5	4	4	5	3	3	3	2	2	3	23.5	23.5	9.7	26.216	238	23.5	23.5	23.5	23.5	23.5	23.5	34001000	27846000	89596000	65453000	93485000
A0A098LY86;A0A098LWS5	A0A098LY86;A0A098LWS5	>tr|A0A098LY86|A0A098LY86_PYTRG Carboxylic ester hydrolase (Fragment) OS=Python regius OX=51751 PE=2 SV=1;>tr|A0A098LWS5|A0A098LWS5_PYTRG Carboxylic ester hydrolase OS=Python regius OX=51751 PE=2 SV=1	By matching	By matching	By MS/MS	By matching	By MS/MS	By MS/MS	7.4167	1059100	3	2	2	1	1	0	1	2	1	2	2	0	0	1	0	1	1	0	0	1	0	1	1	7.2	5.5	5.5	45.998	401	0	1.7	7.2	1.7	7.2	7.2	0	0	354990	0	363770
A0A098LYB5;A0A098LYD4;A0A0B8RSX4;A0A0A1WDT1;A0A023VWS2;A0A0A1WCE4;A0A023VVX3;A0A223PK10	A0A098LYB5;A0A098LYD4;A0A0B8RSX4;A0A0A1WDT1;A0A023VWS2;A0A0A1WCE4;A0A023VVX3	>tr|A0A098LYB5|A0A098LYB5_9SAUR Carboxylic ester hydrolase OS=Opheodrys aestivus OX=186591 PE=2 SV=1;>tr|A0A098LYD4|A0A098LYD4_9SAUR Carboxylic ester hydrolase OS=Opheodrys aestivus OX=186591 PE=2 SV=1;>tr|A0A0B8RSX4|A0A0B8RSX4_BOIIR Carboxylic ester hydro	By MS/MS	By MS/MS	By MS/MS	By MS/MS	By MS/MS	By MS/MS	129.42	66347000	39	8	5	5	3	4	5	4	5	4	4	4	5	4	5	4	4	3	3	2	3	2	2	11.5	11.5	8	64.761	576	10.2	11.5	11.3	11.5	11.3	11.3	5064400	7788000	13192000	15085000	10489000
A0A0F7YYZ8;U3FAB3;A0A194ARD7;A0A2D4FR34;A0A2D4K5D9;A0A2D4P571;A0A2D4P521;A0A2H6N6S6;A0A2D4P537	A0A0F7YYZ8;U3FAB3;A0A194ARD7;A0A2D4FR34;A0A2D4K5D9;A0A2D4P571	>tr|A0A0F7YYZ8|A0A0F7YYZ8_MICFL Phosphodiesterase OS=Micrurus fulvius OX=8637 PE=2 SV=1;>tr|U3FAB3|U3FAB3_MICFL Ectonucleotide pyrophosphatase/phosphodiesterase family member 3 OS=Micrurus fulvius OX=8637 PE=2 SV=1;>tr|A0A194ARD7|A0A194ARD7_9SAUR Phosphodi	By MS/MS	By MS/MS	By MS/MS	By MS/MS	By MS/MS	By MS/MS	96.66	44627000	39	9	9	4	4	9	9	9	9	9	9	4	4	4	4	4	4	4	4	4	4	4	4	10.4	4.4	4.4	96.651	850	10.4	10.4	10.4	10.4	10.4	10.4	7554400	9031200	8693000	5862400	5656900
U3FYP9;A0A194AS98;A0A0F7YZM6;T2HRS9;A0A182C5T8;A0A0B8RXZ9;B6EWW8;A0A077L6M5;A0A077L7M9;W8EFS0;U3T7C6;A0A1L8D667;A0A1W7RF85;A0A194APL9;F8S0Z7;A0A0F7Z1K6;A0A194APR8;T1E3Y5;A0A194ASY3	U3FYP9;A0A194AS98;A0A0F7YZM6	>tr|U3FYP9|U3FYP9_MICFL Ecto-5-nucleotidase 1c OS=Micrurus fulvius OX=8637 PE=2 SV=1;>tr|A0A194AS98|A0A194AS98_9SAUR Ecto-5-nucleotidase OS=Micrurus tener OX=1114301 PE=3 SV=1;>tr|A0A0F7YZM6|A0A0F7YZM6_MICFL Ecto-5-nucleotidase 1a OS=Micrurus fulvius OX	By MS/MS	By MS/MS	By MS/MS	By MS/MS	By MS/MS	By MS/MS	208.11	156980000	54	19	13	13	1	13	12	12	12	13	11	13	12	12	12	13	11	1	1	1	1	1	1	29.1	29.1	2.1	62.982	574	29.1	26	26.7	26.7	29.1	24.9	20053000	18444000	32118000	27810000	29979000
A0A182C6D0;A0A098LWX5;A0A1D8BAX9;Q27J48;A0A024AXC4;A0A024AX08;B5KLC0;F8S122;A0A0F7Z3A7	A0A182C6D0;A0A098LWX5;A0A1D8BAX9;Q27J48;A0A024AXC4;A0A024AX08	>tr|A0A182C6D0|A0A182C6D0_9SAUR Ohanin OS=Phalotris mertensi OX=1260334 PE=4 SV=1;>tr|A0A098LWX5|A0A098LWX5_9SAUR Vespryn OS=Opheodrys aestivus OX=186591 PE=2 SV=1;>tr|A0A1D8BAX9|A0A1D8BAX9_PSEPP Vespryn OS=Pseudechis papuanus OX=61265 GN=VSP1 PE=2 SV=1;>s	By MS/MS	By MS/MS	By MS/MS	By MS/MS	By MS/MS	By MS/MS	12.914	13101000	6	9	4	1	1	4	4	3	4	4	4	1	1	1	1	1	1	1	1	1	1	1	1	27.2	6.6	6.6	23.498	213	27.2	27.2	23	27.2	27.2	27.2	1632500	1966900	2937400	2484500	1536700
U3FYQ4;A0A194APD1;A3QVP0;A3QVN9;A3QVN2;A0A2D4IR72;A3QVP3;A3QVN7;A3QVP5;A3QVP4;A3QVP1;A3QVP2;W8EEP5;A3QVN6;A3QVN5;A3QVN4;A3QVN3;U3TDI3;A0A0B8RZW3;U3TBU1;T1D6Q3;J3S820;A0A2H4Z8F4;A0A2H4N3E2;A0A1W7RGP2;A0A1L8D603;A0A194ATK9;A0A194ASY8;A0A194ART0;A0A194APM2;A0A194AML0;A0A0K8RYT1;A0A0F7Z3G4;A0A0M5I1H0;A0A077L860;U3TDE8;V8P1Z9	U3FYQ4;A0A194APD1;A3QVP0;A3QVN9;A3QVN2;A0A2D4IR72;A3QVP3;A3QVN7;A3QVP5;A3QVP4;A3QVP1;A3QVP2;W8EEP5;A3QVN6;A3QVN5;A3QVN4;A3QVN3	>tr|U3FYQ4|U3FYQ4_MICFL Hyaluronidase OS=Micrurus fulvius OX=8637 PE=2 SV=1;>tr|A0A194APD1|A0A194APD1_9SAUR Hyaluronidase OS=Micrurus tener OX=1114301 PE=3 SV=1;>sp|A3QVP0|HYAL2_BITAR Hyaluronidase-2 OS=Bitis arietans OX=8692 PE=2 SV=1;>sp|A3QVN9|HYAL1_BIT	By MS/MS	By MS/MS	By MS/MS	By MS/MS	By MS/MS	By MS/MS	18.732	2698800	11	37	3	3	3	3	3	3	3	3	3	3	3	3	3	3	3	3	3	3	3	3	3	8.1	8.1	8.1	52.077	447	8.1	8.1	8.1	8.1	8.1	8.1	330600	309630	534330	515550	504110
Q9W717;A0A1J0CQH1;C0HJT5	Q9W717;A0A1J0CQH1;C0HJT5	>sp|Q9W717|3SO1_NAJAT Neurotoxin-like protein NTL2 OS=Naja atra OX=8656 PE=3 SV=1;>tr|A0A1J0CQH1|A0A1J0CQH1_NAJNA Neurotoxin-like protein OS=Naja naja OX=35670 PE=2 SV=1;>sp|C0HJT5|3SO1_HEMHA Ringhalexin OS=Hemachatus haemachatus OX=8626 PE=1 SV=1	By MS/MS	By matching	By MS/MS	By MS/MS	By MS/MS	By MS/MS	6.5962	1318300000	7	3	2	1	1	2	2	1	1	1	1	1	1	1	1	1	1	1	1	1	1	1	1	20.9	11.6	11.6	9.6945	86	20.9	20.9	11.6	11.6	11.6	11.6	165270000	169930000	222110000	271630000	257490000
V8P6K5;U3FWR4;T1DMN3;Q9W7L3;J3SCJ3;A0A1W7RGB9	V8P6K5;U3FWR4;T1DMN3;Q9W7L3;J3SCJ3;A0A1W7RGB9	>tr|V8P6K5|V8P6K5_OPHHA L-lactate dehydrogenase OS=Ophiophagus hannah OX=8665 GN=LDHA PE=3 SV=1;>tr|U3FWR4|U3FWR4_MICFL L-lactate dehydrogenase OS=Micrurus fulvius OX=8637 PE=2 SV=1;>tr|T1DMN3|T1DMN3_CROHD L-lactate dehydrogenase OS=Crotalus horridus OX=35	By MS/MS	By MS/MS	By matching	By MS/MS	By matching	By matching	9.414	225700	4	6	1	1	1	1	1	1	1	1	0	1	1	1	1	1	0	1	1	1	1	1	0	6	6	6	36.77	332	6	6	6	6	6	0	84198	77206	19472	22833	21994
F2Q6F2;A0A223PK48;A0A223PK22	F2Q6F2;A0A223PK48;A0A223PK22	>tr|F2Q6F2|F2Q6F2_DABRR Cysteine-rich seceretory protein Dr-CRPK OS=Daboia russelii OX=8707 PE=2 SV=1;>tr|A0A223PK48|A0A223PK48_DABRR Serotriflin (Fragment) OS=Daboia russelii OX=8707 PE=2 SV=1;>tr|A0A223PK22|A0A223PK22_DABRR Cysteine rich secretory protei	By MS/MS	By MS/MS	By MS/MS	By matching	By matching	By MS/MS	19.711	23814000	5	3	2	2	2	2	2	2	2	1	2	2	2	2	2	1	2	2	2	2	2	1	2	5	5	5	26.688	239	5	5	5	5	5	5	5020500	4253800	3523600	5871000	998800
A0A2D0TC04	A0A2D0TC04	>tr|A0A2D0TC04|A0A2D0TC04_NAJAT Snake venom phosphodiesterase (PDE) OS=Naja atra OX=8656 PE=1 SV=1	By MS/MS	By MS/MS	By MS/MS	By MS/MS	By MS/MS	By MS/MS	302.88	138290000	94	1	14	14	9	14	13	14	13	14	14	14	13	14	13	14	14	9	8	9	8	9	9	16.3	16.3	13.6	94.615	830	16.3	16.3	16.3	13.9	16.3	16.3	19419000	16738000	26428000	24643000	27083000
A0A2D4GN98;A0A2D4KAH8	A0A2D4GN98;A0A2D4KAH8	>tr|A0A2D4GN98|A0A2D4GN98_MICCO Uncharacterized protein (Fragment) OS=Micrurus corallinus OX=54390 PE=4 SV=1;>tr|A0A2D4KAH8|A0A2D4KAH8_9SAUR Uncharacterized protein (Fragment) OS=Micrurus paraensis OX=1970185 PE=3 SV=1	By MS/MS	By MS/MS	By MS/MS	By MS/MS	By MS/MS	By MS/MS	19.293	6290900	11	2	1	1	1	1	1	1	1	1	1	1	1	1	1	1	1	1	1	1	1	1	1	8	8	8	15.362	138	8	8	8	8	8	8	921450	962830	1274500	1058400	1081200
A0A2D4H759;R4NNL0;Q4VM08	A0A2D4H759;R4NNL0;Q4VM08	>tr|A0A2D4H759|A0A2D4H759_MICLE Uncharacterized protein (Fragment) OS=Micrurus lemniscatus lemniscatus OX=129467 PE=4 SV=1;>tr|R4NNL0|R4NNL0_VIPAA H3 metalloproteinase 1 OS=Vipera ammodytes ammodytes OX=8705 PE=2 SV=1;>sp|Q4VM08|VM3VA_MACLB Zinc metallopro	By MS/MS	By MS/MS	By MS/MS	By MS/MS	By MS/MS	By MS/MS	35.353	1617500	6	3	1	1	1	1	1	1	1	1	1	1	1	1	1	1	1	1	1	1	1	1	1	7	7	7	17.217	142	7	7	7	7	7	7	262210	260080	363570	288480	206450
A0A2D4IS21;A0A2D4KYP2;A0A2D4KYL4;A0A2D4KYR6	A0A2D4IS21;A0A2D4KYP2;A0A2D4KYL4;A0A2D4KYR6	>tr|A0A2D4IS21|A0A2D4IS21_MICLE Uncharacterized protein (Fragment) OS=Micrurus lemniscatus lemniscatus OX=129467 PE=4 SV=1;>tr|A0A2D4KYP2|A0A2D4KYP2_9SAUR Uncharacterized protein (Fragment) OS=Micrurus paraensis OX=1970185 PE=4 SV=1;>tr|A0A2D4KYL4|A0A2D4KY	By matching	By matching	By matching	By matching	By MS/MS	By matching	6.396	569410	1	4	1	1	1	1	0	1	1	1	1	1	0	1	1	1	1	1	0	1	1	1	1	19.8	19.8	19.8	12.501	106	19.8	0	19.8	19.8	19.8	19.8	84251	0	134900	143970	141830
A0A2D4JG71	A0A2D4JG71	>tr|A0A2D4JG71|A0A2D4JG71_MICLE Uncharacterized protein (Fragment) OS=Micrurus lemniscatus lemniscatus OX=129467 PE=4 SV=1	By matching	By MS/MS	By MS/MS	By matching	By MS/MS	By MS/MS	7.0467	3337200	4	1	1	1	1	0	1	1	1	1	1	0	1	1	1	1	1	0	1	1	1	1	1	14.6	14.6	14.6	14.524	123	0	14.6	14.6	14.6	14.6	14.6	0	403840	1076500	376660	908210
A0A2D4KYJ8	A0A2D4KYJ8	>tr|A0A2D4KYJ8|A0A2D4KYJ8_9SAUR Uncharacterized protein (Fragment) OS=Micrurus paraensis OX=1970185 PE=4 SV=1	By MS/MS	By MS/MS	By MS/MS	By MS/MS	By MS/MS	By MS/MS	112.93	4081600	10	1	1	1	1	1	1	1	1	1	1	1	1	1	1	1	1	1	1	1	1	1	1	7.6	7.6	7.6	18.033	157	7.6	7.6	7.6	7.6	7.6	7.6	571220	728360	705120	612180	643090
A0A2R4N4Q6;A8QL58;Q4JHE3;Q4JHE1;A8QL52;P0DI91;A0A098LYF5;A0A098LX00;Q4JHE2;R4FJP5;A0A2D4Q0B3;A8QL51;A0A194ASA8;A0A194ARE6;R4FK16;P0DI84;A0A1L8D615;Q90W54;Q6STF1;A0A068EPZ2;T2HRS5;A0A098LWS4;A0A077L6L4;T2HQ57;Q6WP39;A0A194APV2;A0A2D4G4D6;A0A2D4Q4R3;P81375;A0A2H6NEI7;A0A2D4K1V9;R4FIJ6;A0A2D4KYN2;T2HQ90;Q4F867;Q6TGQ8;Q6TGQ9;X2L4E2;K9N7B7;A0A024BTN9;A0A0S1LJ33;A0A2H4N3D4;A0A1L8D690;B5AR80;G8XQX1;B5U6…	A0A2R4N4Q6;A8QL58	>tr|A0A2R4N4Q6|A0A2R4N4Q6_NAJAT Amine oxidase (Fragment) OS=Naja atra OX=8656 PE=2 SV=1;>sp|A8QL58|OXLA_NAJAT L-amino-acid oxidase (Fragment) OS=Naja atra OX=8656 PE=1 SV=1	By MS/MS	By MS/MS	By MS/MS	By MS/MS	By MS/MS	By MS/MS	214.26	292490000	73	72	14	14	10	14	14	14	14	13	14	14	14	14	14	13	14	10	10	10	10	9	10	23.5	23.5	18.1	57.963	507	23.5	23.5	23.5	23.5	20.7	23.5	34765000	37742000	58139000	56626000	53001000
P25498;P15445;A4FS04;P00598;P00597	P25498;P15445;A4FS04;P00598;P00597	>sp|P25498|PA2AE_NAJOX Acidic phospholipase A2 E OS=Naja oxiana OX=8657 PE=1 SV=1;>sp|P15445|PA2A2_NAJNA Acidic phospholipase A2 2 OS=Naja naja OX=35670 PE=1 SV=1;>sp|A4FS04|PA2A_NAJAT Acidic phospholipase A2 natratoxin OS=Naja atra OX=8656 PE=1 SV=2;>sp|P	By MS/MS	By MS/MS	By MS/MS	By MS/MS	By MS/MS	By MS/MS	26.101	13594000	23	5	1	1	1	1	1	1	1	1	1	1	1	1	1	1	1	1	1	1	1	1	1	7.6	7.6	7.6	13.229	119	7.6	7.6	7.6	7.6	7.6	7.6	1321000	1164700	2713600	2924600	2777200
A8QL57;A8QL53;A0A2D4IIG9;A0A2D4Q6K9;A0A024AYB1;Q5MCS0;V8PCT6;A0A194AT39;A0A194AP49	A8QL57;A8QL53;A0A2D4IIG9;A0A2D4Q6K9;A0A024AYB1;Q5MCS0;V8PCT6;A0A194AT39;A0A194AP49	>sp|A8QL57|VSP1_BUNMU Snake venom serine protease BmSP (Fragment) OS=Bungarus multicinctus OX=8616 PE=2 SV=1;>sp|A8QL53|VSP1_NAJAT Snake venom serine protease NaSP (Fragment) OS=Naja atra OX=8656 PE=2 SV=1;>tr|A0A2D4IIG9|A0A2D4IIG9_MICLE Uncharacterized pr	By MS/MS	By MS/MS	By MS/MS	By MS/MS	By MS/MS	By MS/MS	17.6	27188000	12	9	2	2	2	2	2	2	2	2	2	2	2	2	2	2	2	2	2	2	2	2	2	11.7	11.7	11.7	31.009	282	11.7	11.7	11.7	11.7	11.7	11.7	4564500	2633700	4965600	6164600	4513300
C1JZW4;F2Q6G3;F2Q6G2;V8NKT2	C1JZW4;F2Q6G3;F2Q6G2;V8NKT2	>tr|C1JZW4|C1JZW4_OPHHA Opharin OS=Ophiophagus hannah OX=8665 PE=2 SV=1;>tr|F2Q6G3|F2Q6G3_BUNCA Cysteine-rich seceretory protein Bc-CRPa OS=Bungarus candidus OX=92438 PE=2 SV=1;>tr|F2Q6G2|F2Q6G2_BUNCA Cysteine-rich seceretory protein Bc-CRPb OS=Bungarus ca	By MS/MS	By MS/MS	By MS/MS	By MS/MS	By MS/MS	By MS/MS	11.82	3115300	16	4	2	1	1	2	2	2	2	2	2	1	1	1	1	1	1	1	1	1	1	1	1	14.8	10.1	10.1	26.305	237	14.8	14.8	14.8	14.8	14.8	14.8	466790	593650	577640	618760	411020
R4G314;R4FIR9;Q90WI8;Q90WI6;I6LJ76;D2YVL1;D2YVJ6;D2YVI2	R4G314;R4FIR9;Q90WI8;Q90WI6;I6LJ76;D2YVL1;D2YVJ6;D2YVI2	>tr|R4G314|R4G314_9SAUR LP-Pse-6 OS=Pseudonaja modesta OX=340912 PE=2 SV=1;>tr|R4FIR9|R4FIR9_9SAUR LP-Pse-3 OS=Pseudonaja modesta OX=340912 PE=2 SV=1;>sp|Q90WI8|LECG1_BUNFA C-type lectin BfL-1 OS=Bungarus fasciatus OX=8613 PE=2 SV=1;>sp|Q90WI6|LECG1_BUNMU	By matching	By MS/MS	By MS/MS	By MS/MS	By MS/MS	By MS/MS	6.1237	1668000	5	8	1	1	1	1	1	1	1	1	1	1	1	1	1	1	1	1	1	1	1	1	1	5.1	5.1	5.1	18.462	158	5.1	5.1	5.1	5.1	5.1	5.1	179910	160470	297130	356630	223440
D6PXE8;D3TTC1;R4G2I0;V8N4M5;R4G2Z1	D6PXE8;D3TTC1;R4G2I0	>sp|D6PXE8|VM3B_NAJAT Zinc metalloproteinase-disintegrin-like atrase-B OS=Naja atra OX=8656 PE=1 SV=1;>sp|D3TTC1|VM3KL_NAJAT Zinc metalloproteinase-disintegrin-like kaouthiagin-like OS=Naja atra OX=8656 PE=1 SV=1;>tr|R4G2I0|R4G2I0_9SAUR SVMP-Hop-46 (Fragme	By MS/MS	By MS/MS	By MS/MS	By MS/MS	By MS/MS	By MS/MS	21.01	23432000	14	5	5	3	1	5	4	4	4	5	5	3	3	3	3	3	3	1	1	1	1	1	1	7.6	6.1	2.2	66.245	593	7.6	7.6	7.6	7.6	7.6	7.6	2643300	2482500	4920300	5052200	4402000
D3TTC2	D3TTC2	>sp|D3TTC2|VM3H_NAJAT Zinc metalloproteinase-disintegrin-like atragin OS=Naja atra OX=8656 PE=1 SV=1	By MS/MS	By MS/MS	By MS/MS	By matching	By matching	By MS/MS	9.2304	544200	7	1	6	1	1	6	6	6	6	6	6	1	1	1	1	1	1	1	1	1	1	1	1	9.8	2.4	2.4	69.18	613	9.8	9.8	9.8	9.8	9.8	9.8	79727	113810	123310	102370	79027
D5LMJ3	D5LMJ3	>sp|D5LMJ3|VM3A_NAJAT Zinc metalloproteinase-disintegrin-like atrase-A OS=Naja atra OX=8656 PE=2 SV=1	By MS/MS	By MS/MS	By MS/MS	By MS/MS	By MS/MS	By MS/MS	265.32	2070800000	61	1	7	7	6	7	7	5	7	7	6	7	7	5	7	7	6	6	6	5	6	6	5	9.1	9.1	7.6	68.253	607	9.1	9.1	7.6	9.1	9.1	7.7	243380000	184170000	340240000	504650000	488780000
U3FVL3;J3S9W8	U3FVL3;J3S9W8	>tr|U3FVL3|U3FVL3_MICFL Vesicular integral-membrane protein VIP36 OS=Micrurus fulvius OX=8637 PE=2 SV=1;>tr|J3S9W8|J3S9W8_CROAD Vesicular integral-membrane protein VIP36 OS=Crotalus adamanteus OX=8729 PE=2 SV=1	By matching	By MS/MS	By matching	By matching	By matching	By MS/MS	6.4933	47276000	2	2	1	1	1	1	1	1	1	1	1	1	1	1	1	1	1	1	1	1	1	1	1	2.7	2.7	2.7	37.551	334	2.7	2.7	2.7	2.7	2.7	2.7	8335700	3531800	11646000	10915000	8858400
P00600;P00601	P00600;P00601	>sp|P00600|PA2A2_NAJME Acidic phospholipase A2 DE-II OS=Naja melanoleuca OX=8643 PE=1 SV=1;>sp|P00601|PA2A3_NAJME Acidic phospholipase A2 DE-III OS=Naja melanoleuca OX=8643 PE=1 SV=1	By MS/MS	By MS/MS	By matching	By matching	By matching	By matching	8.4138	2077800	2	2	4	1	1	3	4	4	4	4	4	1	1	1	1	1	1	1	1	1	1	1	1	47.1	19.3	19.3	13.427	119	40.3	47.1	47.1	47.1	47.1	47.1	455320	485480	314240	240000	280970
P00605;P00604;P0DKU4;P0DKU3;P14556;P00603;P00602	P00605;P00604;P0DKU4;P0DKU3;P14556;P00603;P00602	>sp|P00605|PA2B4_NAJNG Phospholipase A2 basic OS=Naja nigricollis OX=8654 PE=1 SV=1;>sp|P00604|PA2B3_NAJMO Basic phospholipase A2 CM-III OS=Naja mossambica OX=8644 PE=1 SV=1;>sp|P0DKU4|PA2B2_NAJNG Basic phospholipase A2 CM-II (Fragment) OS=Naja nigricoll	By matching	By matching	By MS/MS	By MS/MS	By matching	By MS/MS	7.358	4064900	3	7	2	1	1	2	1	2	2	2	2	1	1	1	1	1	1	1	1	1	1	1	1	30.5	20.3	20.3	13.268	118	30.5	20.3	30.5	30.5	30.5	30.5	308370	737980	379750	1008500	306900
P00986;P82966;C1IC52	P00986;P82966	>sp|P00986|VKT2_NAJNI Kunitz-type serine protease inhibitor 2 OS=Naja nivea OX=8655 PE=1 SV=1;>sp|P82966|VKTCI_OPHHA Kunitz-type serine protease inhibitor OS=Ophiophagus hannah OX=8665 PE=1 SV=2	By MS/MS	By MS/MS	By MS/MS	By MS/MS	By MS/MS	By MS/MS	162.09	498640000	50	3	5	5	5	5	5	5	4	4	4	5	5	5	4	4	4	5	5	5	4	4	4	43.9	43.9	43.9	6.4663	57	43.9	43.9	43.9	43.9	43.9	43.9	61060000	69953000	91205000	92661000	92754000
P01388	P01388	>sp|P01388|3L22_NAJME Long neurotoxin 2 OS=Naja melanoleuca OX=8643 PE=1 SV=1	By MS/MS	By MS/MS	By MS/MS	By MS/MS	By matching	By MS/MS	35.2	4749200	8	1	3	2	2	2	3	3	3	1	3	2	2	2	2	1	2	2	2	2	2	1	2	59.2	40.8	40.8	7.7719	71	40.8	59.2	59.2	59.2	14.1	59.2	677730	709680	1451200	839840	186560
P01389	P01389	>sp|P01389|3L21_NAJAC Long neurotoxin 1 OS=Naja anchietae OX=263737 PE=1 SV=1	By matching	By MS/MS	By matching	By matching	By matching	By matching	10.986	894950	1	1	5	1	1	4	5	5	5	4	5	1	1	1	1	1	1	1	1	1	1	1	1	81.9	33.3	33.3	7.911	72	63.9	81.9	81.9	81.9	63.9	81.9	110890	116440	195340	125740	164950
P01399	P01399	>sp|P01399|3NO2D_NAJHA Weak toxin CM-13b OS=Naja annulifera OX=96794 PE=1 SV=1	By MS/MS	By MS/MS	By MS/MS	By MS/MS	By MS/MS	By MS/MS	312.11	539970000	28	1	4	4	4	4	4	4	4	4	4	4	4	4	4	4	4	4	4	4	4	4	4	43.1	43.1	43.1	7.5918	65	43.1	43.1	43.1	43.1	43.1	43.1	121970000	100270000	87014000	76304000	71536000
P01400	P01400	>sp|P01400|3NO2B_NAJME Weak toxin S4C11 OS=Naja melanoleuca OX=8643 PE=1 SV=1	By MS/MS	By MS/MS	By MS/MS	By MS/MS	By MS/MS	By MS/MS	19.687	430230000	29	1	6	1	1	6	6	6	6	6	6	1	1	1	1	1	1	1	1	1	1	1	1	60	13.8	13.8	7.4296	65	60	60	60	60	60	60	67544000	44293000	57424000	88991000	70117000
P01401;P85520;P29179;P29180;E2IU14;E2IU12	P01401;P85520	>sp|P01401|3NO2B_NAJHH Weak toxin CM-11 OS=Naja haje haje OX=8642 PE=1 SV=1;>sp|P85520|3NO2_NAJOX Oxiana weak toxin OS=Naja oxiana OX=8657 PE=1 SV=1	By MS/MS	By MS/MS	By MS/MS	By MS/MS	By MS/MS	By MS/MS	323.31	1013300000	47	6	8	8	3	8	8	8	8	8	8	8	8	8	8	8	8	3	3	3	3	3	3	80	80	33.8	7.5458	65	80	80	80	80	80	80	216470000	142600000	45748000	72324000	260230000
P01421;P01420	P01421;P01420	>sp|P01421|3S14_NAJHA Short neurotoxin 4 OS=Naja annulifera OX=96794 PE=1 SV=1;>sp|P01420|3S13_NAJHA Short neurotoxin 3 OS=Naja annulifera OX=96794 PE=1 SV=1	By MS/MS	By MS/MS	By MS/MS	By MS/MS	By MS/MS	By MS/MS	323.31	3677500000	285	2	10	6	6	10	10	9	10	10	10	6	6	6	6	6	6	6	6	6	6	6	6	88.5	75.4	75.4	6.9131	61	88.5	88.5	88.5	88.5	88.5	88.5	558510000	468510000	500330000	746320000	637110000
P01422;P25675;P01423;P01424;P82849;P0CB06;Q9YGJ6;Q9YGJ5;Q45Z11;O57327;O57326;A7X4R5;P80548;Q9PSN6;P14613;E2IU03;Q9PTT0;P60771;P60770;E2ITZ3;B0FXL8	P01422;P25675;P01423;P01424	>sp|P01422|3S12_NAJHA Short neurotoxin 2 OS=Naja annulifera OX=96794 PE=1 SV=1;>sp|P25675|3S12_NAJHH Short neurotoxin 2 OS=Naja haje haje OX=8642 PE=1 SV=1;>sp|P01423|3S12_NAJNI Short neurotoxin 2 OS=Naja nivea OX=8655 PE=1 SV=1;>sp|P01424|3S11_NAJME Short	By matching	By MS/MS	By MS/MS	By matching	By MS/MS	By MS/MS	38.55	22436000	5	21	7	2	2	6	7	5	5	6	7	1	2	2	2	1	2	1	2	2	2	1	2	72.1	39.3	39.3	6.915	61	59	72.1	70.5	68.9	47.5	72.1	895620	851820	5651400	3009000	7108900
P01426;P34076	P01426	>sp|P01426|3S11_NAJPA Short neurotoxin 1 OS=Naja pallida OX=8658 PE=1 SV=1	By matching	By matching	By matching	By MS/MS	By matching	By MS/MS	33.542	364230	4	2	5	2	2	3	4	3	4	4	5	0	1	0	2	1	2	0	1	0	2	1	2	60.7	18	18	6.7947	61	42.6	60.7	42.6	59	60.7	60.7	0	27653	0	143850	21787
P01453	P01453	>sp|P01453|3SAA_NAJHA Cytotoxin 10 OS=Naja annulifera OX=96794 PE=1 SV=1	By MS/MS	By MS/MS	By MS/MS	By MS/MS	By MS/MS	By MS/MS	41.607	1145300000	37	1	10	2	2	10	10	9	9	9	9	2	2	2	2	2	2	2	2	2	2	2	2	90	30	30	6.6819	60	90	90	86.7	86.7	86.7	86.7	132100000	160040000	248930000	171830000	170710000
P01454;P01448;P01451;Q9PS33;Q9PS34;P86541;P60306;P60305;P24780;P0CH80;P07525;P01458;P01445;P01440;O73859;O73858;E2IU05;E2IU04;A0A0U5AUY6;A0A0U5ARS4;A0A0U4W6H0;A0A0U4N5W4;Q9W6W9;Q9PST4;Q9PST3;Q9DGH9;Q98962;Q98961;Q98960;Q98959;Q98958;Q98957;Q91136;Q91135;Q91124;Q02454;P80245;P79810;P60310;P60304;P60303;P60302;P60301;P01443;P01442;O93473;O93471;O73857;O73856;P49123;Q98965;P24779;P01446;O93472	P01454	>sp|P01454|3SA9_NAJHA Cytotoxin 9 OS=Naja annulifera OX=96794 PE=1 SV=1	By MS/MS	By MS/MS	By MS/MS	By MS/MS	By MS/MS	By MS/MS	323.31	6932400000	1051	54	14	14	4	14	14	13	13	13	13	14	14	13	13	13	13	4	4	4	4	4	4	100	100	30	6.6689	60	100	100	96.7	96.7	96.7	96.7	938600000	738890000	1315900000	1353900000	1323300000
P01456;P01455	P01456;P01455	>sp|P01456|3SA1_NAJNI Cytotoxin 1 OS=Naja nivea OX=8655 PE=1 SV=1;>sp|P01455|3SA1_NAJHA Cytotoxin 1 OS=Naja annulifera OX=96794 PE=1 SV=1	By MS/MS	By MS/MS	By MS/MS	By MS/MS	By MS/MS	By MS/MS	115.51	1671400000	125	2	13	5	3	13	13	12	13	13	13	5	5	4	5	5	5	3	3	3	3	3	3	96.7	43.3	43.3	6.6971	60	96.7	96.7	96.7	96.7	96.7	96.7	564400000	140970000	159630000	488650000	156440000
P01457	P01457	>sp|P01457|3SA5_NAJHH Cytotoxin 5 OS=Naja haje haje OX=8642 PE=1 SV=1	By MS/MS	By MS/MS	By MS/MS	By MS/MS	By MS/MS	By MS/MS	16.604	151590000	16	1	6	2	2	6	6	6	6	6	6	2	2	2	2	2	2	2	2	2	2	2	2	70	20	20	6.7731	60	70	70	70	70	70	70	20996000	27500000	30102000	28179000	20516000
P01461	P01461	>sp|P01461|3SA4_NAJHA Cytotoxin 4 OS=Naja annulifera OX=96794 PE=1 SV=1	By MS/MS	By MS/MS	By matching	By matching	By matching	By matching	7.4212	6028300	2	1	7	1	1	7	7	5	5	7	6	1	1	1	1	1	1	1	1	1	1	1	1	68.3	16.7	16.7	6.8023	60	68.3	68.3	51.7	51.7	68.3	68.3	532710	603350	1383900	1179900	1213000
P01462;P01465;P01466;P01469;P01468;P25517;P01470;P86540;P86538;P86382;P83345;P01467;P01447;A0A0U5AR60;A0A0U5ALB9;A0A0U5AL91;A0A0U4W6K7;Q98956;P01452;P24776;P01471;B3EWH9	P01462;P01465	>sp|P01462|3SA2_NAJHA Cytotoxin 2 OS=Naja annulifera OX=96794 PE=1 SV=1;>sp|P01465|3SA6_NAJHA Cytotoxin 6 OS=Naja annulifera OX=96794 PE=1 SV=1	By MS/MS	By MS/MS	By MS/MS	By MS/MS	By MS/MS	By MS/MS	202.53	624100000	65	22	11	6	2	10	10	10	10	10	10	5	5	5	5	5	5	2	2	2	2	2	2	96.7	55	21.7	6.8583	60	96.7	96.7	96.7	96.7	96.7	96.7	114290000	43393000	108670000	123070000	115090000
P01463	P01463	>sp|P01463|3SA2_NAJNI Cytotoxin 2 OS=Naja nivea OX=8655 PE=1 SV=1	By MS/MS	By MS/MS	By MS/MS	By MS/MS	By MS/MS	By MS/MS	41.305	1249100000	57	1	7	2	2	7	7	7	7	7	6	2	2	2	2	2	2	2	2	2	2	2	2	70	20	20	6.8713	60	70	70	70	70	70	70	134760000	145250000	136050000	288020000	290370000
P01464	P01464	>sp|P01464|3SA5_NAJHA Cytotoxin 5 OS=Naja annulifera OX=96794 PE=1 SV=1	By matching	By matching	By MS/MS	By matching	By matching	By matching	7.4123	4323400	1	1	6	1	1	4	4	5	5	5	6	0	0	1	1	1	1	0	0	1	1	1	1	76.7	26.7	26.7	6.8564	60	50	50	76.7	76.7	76.7	76.7	0	0	1724400	467860	1208600
P0DL15	P0DL15	>sp|P0DL15|CRVPB_NAJHA Cysteine-rich venom protein annuliferin-b (Fragment) OS=Naja annulifera OX=96794 PE=1 SV=1	By MS/MS	By MS/MS	By MS/MS	By MS/MS	By MS/MS	By MS/MS	16.997	51842000	9	1	5	1	1	5	5	5	5	5	5	1	1	1	1	1	1	1	1	1	1	1	1	83.3	46.7	46.7	3.4988	30	83.3	83.3	83.3	83.3	83.3	83.3	8055400	6987800	7749100	8033200	11890000
P25674;P01390;P34074;Q53B58	P25674	>sp|P25674|3L21_NAJHH Long neurotoxin 1 OS=Naja haje haje OX=8642 PE=1 SV=1	By MS/MS	By MS/MS	By MS/MS	By MS/MS	By MS/MS	By MS/MS	206.98	174660000	53	4	7	7	3	6	7	7	7	6	7	6	7	7	7	6	7	3	3	3	3	3	3	95.8	95.8	46.5	7.8211	71	77.5	95.8	95.8	95.8	77.5	95.8	18776000	21525000	35900000	35589000	32204000
P25678;P25677	P25678	>sp|P25678|3SOK2_NAJHA Weak toxin CM-2a OS=Naja annulifera OX=96794 PE=1 SV=1	By MS/MS	By MS/MS	By MS/MS	By MS/MS	By MS/MS	By MS/MS	48.111	130140000	68	2	3	3	3	3	2	3	3	3	2	3	2	3	3	3	2	3	2	3	3	3	2	78.7	78.7	78.7	6.8367	61	78.7	45.9	78.7	78.7	78.7	45.9	15465000	14231000	29586000	29483000	21553000
P29181;Q802B2	P29181;Q802B2	>sp|P29181|3NO27_NAJNA Weak neurotoxin 7 OS=Naja naja OX=35670 PE=1 SV=1;>sp|Q802B2|3NO2A_NAJSP Weak neurotoxin 10 OS=Naja sputatrix OX=33626 GN=WNTX10 PE=3 SV=1	By MS/MS	By MS/MS	By MS/MS	By MS/MS	By MS/MS	By MS/MS	9.781	788810000	23	2	2	1	1	2	2	2	2	2	2	1	1	1	1	1	1	1	1	1	1	1	1	20	20	20	7.6369	65	20	20	20	20	20	20	208570000	216310000	213110	7986400	109660000
P61899;P61898;P01140;Q6T6T1;T1DEA2;R4FIR0	P61899;P61898	>sp|P61899|NGFV_NAJKA Venom nerve growth factor OS=Naja kaouthia OX=8649 PE=1 SV=1;>sp|P61898|NGFV_NAJAT Venom nerve growth factor OS=Naja atra OX=8656 PE=1 SV=1	By MS/MS	By MS/MS	By MS/MS	By MS/MS	By MS/MS	By MS/MS	323.31	161260000	43	6	7	7	5	7	7	6	7	7	6	7	7	6	7	7	6	5	5	4	5	5	4	50	50	23.3	13.064	116	50	50	39.7	50	50	50	32911000	34348000	21333000	18772000	16403000
P62394;P62390;P60234;E2ITZ7;Q91137;Q91126;V8N3G9;U3EPM9;Q8QGR0;Q53B49;P18328;A0A194ARB6;A0A194APF0;P81783;P15818;E2IU15	P62394;P62390	>sp|P62394|3SOFB_NAJHH Cytotoxin 11 OS=Naja haje haje OX=8642 PE=1 SV=1;>sp|P62390|3SOFB_NAJHA Cytotoxin 11 OS=Naja annulifera OX=96794 PE=1 SV=1	By MS/MS	By MS/MS	By MS/MS	By MS/MS	By MS/MS	By MS/MS	323.31	4571600000	136	16	6	6	3	6	6	4	5	5	5	6	6	4	5	5	5	3	3	2	3	3	3	66.1	66.1	32.3	6.8423	62	66.1	66.1	37.1	53.2	53.2	53.2	614730000	805800000	695180000	790820000	812110000
P68419;P68418;P68417;P01427;P01425;R4G7I5;Q9YGX0;Q9YGC7;P10457;P10456;P10455	P68419;P68418;P68417	>sp|P68419|3S11_NAJNI Short neurotoxin 1 OS=Naja nivea OX=8655 PE=1 SV=1;>sp|P68418|3S11_NAJHH Short neurotoxin 1 OS=Naja haje haje OX=8642 PE=1 SV=1;>sp|P68417|3S11_NAJHA Short neurotoxin 1 OS=Naja annulifera OX=96794 PE=1 SV=1	By MS/MS	By MS/MS	By MS/MS	By MS/MS	By MS/MS	By MS/MS	323.31	2276900000	113	11	12	12	4	11	11	10	10	12	11	11	11	10	10	12	11	3	3	4	4	4	3	100	100	42.6	6.8436	61	100	100	98.4	96.7	100	100	387890000	327040000	416160000	389690000	373510000
P81782;U3FVH6;V8N5J6;C0HJT4;C0HKZ8;F5CPD4	P81782;U3FVH6;V8N5J6	>sp|P81782|3NOJ_BUNCA Bucandin OS=Bungarus candidus OX=92438 PE=1 SV=1;>tr|U3FVH6|U3FVH6_MICFL Three-finger toxin 2 OS=Micrurus fulvius OX=8637 PE=2 SV=1;>tr|V8N5J6|V8N5J6_OPHHA Uncharacterized protein (Fragment) OS=Ophiophagus hannah OX=8665 GN=L345_17355	By MS/MS	By MS/MS	By MS/MS	By MS/MS	By MS/MS	By MS/MS	160.8	508180000	155	6	3	3	3	3	3	3	3	3	3	3	3	3	3	3	3	3	3	3	3	3	3	47.6	47.6	47.6	7.2853	63	47.6	47.6	47.6	47.6	47.6	47.6	104540000	36420000	92764000	90490000	89783000
P82462	P82462	>sp|P82462|3SUC1_NAJKA Muscarinic toxin-like protein 1 OS=Naja kaouthia OX=8649 PE=1 SV=1	By MS/MS	By MS/MS	By MS/MS	By MS/MS	By MS/MS	By MS/MS	27.344	11550000	9	1	2	1	1	2	2	1	1	1	1	1	1	1	1	1	1	1	1	1	1	1	1	55.4	43.1	43.1	7.3655	65	55.4	55.4	43.1	43.1	43.1	43.1	1561900	2082100	2363600	2014200	1668700
P82885;P83234;V8NEU2;A0A098M135;F8RKW4;F8RKW3;F8RKW2;B5KLC2;B5KLC1;B5KLB9;B5KLB8;B5KLB7;B5KLB4;B5KLB3;B5KLB2;B5KLB1;B5KLB0;B5KLA9;B5G6F9;B5G6F8;A0A194AR88;A0A1W7RBN2;A0A194API3	P82885;P83234;V8NEU2	>sp|P82885|VESP_NAJKA Thaicobrin OS=Naja kaouthia OX=8649 PE=1 SV=1;>sp|P83234|VESP_OPHHA Ohanin OS=Ophiophagus hannah OX=8665 PE=1 SV=2;>tr|V8NEU2|V8NEU2_OPHHA Uncharacterized protein OS=Ophiophagus hannah OX=8665 GN=L345_13461 PE=4 SV=1	By MS/MS	By MS/MS	By MS/MS	By MS/MS	By MS/MS	By MS/MS	222.69	178380000	212	23	6	6	3	6	6	5	6	6	6	6	6	5	6	6	6	3	3	3	3	3	3	73.1	73.1	32.4	12.037	108	73.1	73.1	64.8	73.1	73.1	73.1	22032000	24908000	33874000	38097000	30901000
P82942	P82942	>sp|P82942|VM3K_NAJKA Hemorrhagic metalloproteinase-disintegrin-like kaouthiagin OS=Naja kaouthia OX=8649 PE=1 SV=1	By MS/MS	By MS/MS	By MS/MS	By MS/MS	By matching	By matching	7.0431	1097200	4	1	4	1	1	4	4	4	4	4	4	1	1	1	1	1	1	1	1	1	1	1	1	10	5.2	5.2	44.492	401	10	10	10	10	10	10	169400	221010	171010	214910	180840
P84807	P84807	>sp|P84807|CRVPA_NAJHH Cysteine-rich venom protein 25-A (Fragment) OS=Naja haje haje OX=8642 PE=1 SV=1	By MS/MS	By MS/MS	By matching	By matching	By MS/MS	By MS/MS	13.303	15807000	4	1	1	1	1	1	1	1	1	1	1	1	1	1	1	1	1	1	1	1	1	1	1	34.5	34.5	34.5	3.4298	29	34.5	34.5	34.5	34.5	34.5	34.5	2202700	2651100	3035000	3056000	2393300
Q10749	Q10749	>sp|Q10749|VM3M1_NAJMO Snake venom metalloproteinase-disintegrin-like mocarhagin OS=Naja mossambica OX=8644 PE=1 SV=3	By MS/MS	By MS/MS	By matching	By MS/MS	By MS/MS	By MS/MS	160.33	197050000	22	1	6	4	2	6	6	2	5	6	6	4	4	2	3	4	4	2	2	1	1	2	2	6.1	4.6	1.8	68.176	609	6.1	6.1	4.1	5.9	6.1	6.1	36304000	45783000	6085500	14114000	19093000
Q5YF89;V8N4D8;Q3HXY4;T1E6V6;T1E3D1;T1DP47;Q9DEZ9;Q90W38;J3SDV8;B1Q3K2;A0A1W7RFB5;A0A1L8D608;A0A194ARS6;A0A194ARN2;A0A194AQ56;V9I1F9;Q3HXY3;Q3HXY2;Q3HXY1;V9I168;U3F5A6;U3EPH5;Q3I5F4;Q3HXZ1;Q3HXZ0;Q3HXY8;Q3HXX4;A0A194AT78;A0A194AR77;Q3HXY7;Q3HXY6;Q3HXY5;Q3HXX7;Q3HXX5;P25428;A0A081DUA8;Q3HXX9;R4FJE9;A0A077L854;T2HPR2;A0A2D4K198;A0A2D4K190;P30894;A0A081DUC2;A0A081DUC4;B8QCK3;B8QCH2;B8QCK9;B8QCK6;B8QC…	Q5YF89;V8N4D8;Q3HXY4;T1E6V6;T1E3D1;T1DP47;Q9DEZ9;Q90W38;J3SDV8;B1Q3K2;A0A1W7RFB5;A0A1L8D608;A0A194ARS6;A0A194ARN2;A0A194AQ56;V9I1F9;Q3HXY3;Q3HXY2;Q3HXY1;V9I168;U3F5A6;U3EPH5;Q3I5F4;Q3HXZ1;Q3HXZ0;Q3HXY8;Q3HXX4;A0A194AT78;A0A194AR77;Q3HXY7;Q3HXY6;Q3HXY5;Q3HXX7;Q3HXX5;P25428;A0A081DUA8;Q3HXX9;R4FJE9;A0A077L854;T2HPR2	>sp|Q5YF89|NGFV2_NAJSP Venom nerve growth factor 2 OS=Naja sputatrix OX=33626 PE=2 SV=1;>tr|V8N4D8|V8N4D8_OPHHA Uncharacterized protein (Fragment) OS=Ophiophagus hannah OX=8665 GN=L345_17517 PE=3 SV=1;>sp|Q3HXY4|NGFV_PSEPO Venom nerve growth factor OS=Pseu	By matching	By MS/MS	By MS/MS	By MS/MS	By MS/MS	By MS/MS	36.652	210960000	8	127	4	2	2	4	4	4	4	4	4	2	2	2	2	2	2	2	2	2	2	2	2	17	4.1	4.1	27.03	241	17	17	17	17	17	17	10072000	19051000	1830900	50305000	77816000
Q7T1K6;P84805;A0A098LYM0	Q7T1K6;P84805	>sp|Q7T1K6|CRVP1_NAJAT Cysteine-rich venom protein natrin-1 OS=Naja atra OX=8656 PE=1 SV=1;>sp|P84805|CRVP1_NAJKA Cysteine-rich venom protein kaouthin-1 OS=Naja kaouthia OX=8649 PE=1 SV=2	By MS/MS	By MS/MS	By MS/MS	By MS/MS	By MS/MS	By MS/MS	216.96	1200900000	58	3	6	6	2	6	6	6	6	6	6	6	6	6	6	6	6	2	2	2	2	2	2	13.8	13.8	8.4	26.882	239	13.8	13.8	13.8	13.8	13.8	13.8	266450000	56271000	157530000	146360000	312190000
Q7ZT98	Q7ZT98	>sp|Q7ZT98|CRVP_OPHHA Cysteine-rich venom protein ophanin OS=Ophiophagus hannah OX=8665 PE=1 SV=1	By matching	By MS/MS	By MS/MS	By MS/MS	By MS/MS	By MS/MS	6.0859	1902800	6	1	5	1	1	5	5	5	5	5	5	1	1	1	1	1	1	1	1	1	1	1	1	11.3	5.9	5.9	26.869	239	11.3	11.3	11.3	11.3	11.3	11.3	277380	267260	374140	352850	318770
Q8JI38	Q8JI38	>sp|Q8JI38|CRVP_LATSE Cysteine-rich venom protein latisemin OS=Laticauda semifasciata OX=8631 PE=2 SV=1	By MS/MS	By MS/MS	By MS/MS	By matching	By MS/MS	By MS/MS	6.9128	89162000	8	1	2	1	1	2	2	2	2	2	2	1	1	1	1	1	1	1	1	1	1	1	1	13.9	4.6	4.6	26.416	238	13.9	13.9	13.9	13.9	13.9	13.9	11026000	12156000	18094000	17958000	15550000
Q91132;Q01833;A0A2D4KNJ4;V8NCP4;A0A2D4I970	Q91132	>sp|Q91132|VCO3_NAJKA Cobra venom factor OS=Naja kaouthia OX=8649 PE=1 SV=1	By MS/MS	By MS/MS	By MS/MS	By MS/MS	By MS/MS	By MS/MS	241.49	151970000	81	5	18	18	9	16	16	15	18	16	16	16	16	15	18	16	16	8	8	8	9	8	8	12.4	12.4	6	184.52	1642	11.9	11.9	11.1	12.4	11.1	11.8	18482000	21600000	28744000	32779000	23859000
Q92035	Q92035	>sp|Q92035|ACES_BUNFA Acetylcholinesterase OS=Bungarus fasciatus OX=8613 GN=ACHE PE=1 SV=2	By MS/MS	By MS/MS	By MS/MS	By MS/MS	By MS/MS	By MS/MS	17.93	10950000	7	1	3	2	2	3	3	3	3	2	3	2	2	2	2	1	2	2	2	2	2	1	2	6.3	4.1	4.1	68.074	606	6.3	6.3	6.3	6.3	5	6.3	1487000	953460	2552800	2121500	798260
Q92085;Q92084	Q92085;Q92084	>sp|Q92085|PA2NB_NAJSP Neutral phospholipase A2 B OS=Naja sputatrix OX=33626 PE=2 SV=1;>sp|Q92084|PA2NA_NAJSP Neutral phospholipase A2 muscarinic inhibitor OS=Naja sputatrix OX=33626 PE=1 SV=1	By MS/MS	By MS/MS	By MS/MS	By MS/MS	By MS/MS	By MS/MS	82.687	9795400	14	2	1	1	1	1	1	1	1	1	1	1	1	1	1	1	1	1	1	1	1	1	1	9.6	9.6	9.6	16.175	146	9.6	9.6	9.6	9.6	9.6	9.6	1392600	1318100	1801300	2041200	1833400
Q9W6W6	Q9W6W6	>sp|Q9W6W6|3SAA_NAJAT Cytotoxin 10 OS=Naja atra OX=8656 PE=3 SV=1	By MS/MS	By MS/MS	By MS/MS	By MS/MS	By MS/MS	By MS/MS	13.65	40945000	13	1	5	1	1	5	5	4	4	4	4	1	1	1	1	1	1	1	1	1	1	1	1	30.5	17.1	17.1	9.087	82	30.5	30.5	28	28	28	28	4797300	5393000	5359800	11596000	6559200
R4FID0	R4FID0	>tr|R4FID0|R4FID0_DENDV Amine oxidase OS=Denisonia devisi OX=529689 PE=2 SV=1	By MS/MS	By MS/MS	By MS/MS	By MS/MS	By MS/MS	By MS/MS	25.695	23880000	10	1	8	4	4	8	8	7	8	7	8	4	4	3	4	3	4	4	4	3	4	3	4	7.2	2.2	2.2	61.448	542	7.2	7.2	7.2	7.2	7.2	7.2	3003400	2803200	4659400	4331500	4299300
R4G7H8;R4FJT0	R4G7H8;R4FJT0	>tr|R4G7H8|R4G7H8_9SAUR 3FTx-Fur-10 OS=Furina ornata OX=529697 PE=2 SV=1;>tr|R4FJT0|R4FJT0_9SAUR 3FTx-Fur-26 OS=Furina ornata OX=529697 PE=2 SV=1	By matching	By matching	By matching	By MS/MS	By matching	By matching	6.2905	6111100	1	2	1	1	1	1	1	1	1	1	0	1	1	1	1	1	0	1	1	1	1	1	0	10.5	10.5	10.5	10.781	95	10.5	10.5	10.5	10.5	10.5	0	1298800	1821100	798710	1255300	937270
R4FK68	R4FK68	>tr|R4FK68|R4FK68_9SAUR 3FTx-Pse-105 OS=Pseudonaja modesta OX=340912 PE=2 SV=1	By matching	By matching	By MS/MS	By matching	By matching	By matching	7.7292	10770000	1	1	1	1	1	1	1	1	1	1	1	1	1	1	1	1	1	1	1	1	1	1	1	29.4	29.4	29.4	12.221	109	29.4	29.4	29.4	29.4	29.4	29.4	1018800	1164700	1622200	2827700	1578000
R4FKE6;R4FJM1	R4FKE6;R4FJM1	>tr|R4FKE6|R4FKE6_9SAUR Carboxylic ester hydrolase (Fragment) OS=Suta fasciata OX=529716 PE=2 SV=1;>tr|R4FJM1|R4FJM1_DENDV Carboxylic ester hydrolase (Fragment) OS=Denisonia devisi OX=529689 PE=2 SV=1	By MS/MS	By MS/MS	By MS/MS	By MS/MS	By MS/MS	By MS/MS	28.923	16169000	18	2	4	3	3	3	4	3	3	3	3	3	3	2	2	2	2	3	3	2	2	2	2	8.1	6.9	6.9	63.241	566	6.9	8.1	8	8	8	8	2228700	3022200	3705400	2746300	2288400
V8N4Y2;U3FCT9	V8N4Y2	>tr|V8N4Y2|V8N4Y2_OPHHA Endonuclease domain-containing 1 protein OS=Ophiophagus hannah OX=8665 GN=ENDOD1 PE=4 SV=1	By MS/MS	By MS/MS	By MS/MS	By MS/MS	By MS/MS	By MS/MS	172.16	170540000	49	2	5	5	4	5	5	5	5	5	5	5	5	5	5	5	5	4	4	4	4	4	4	48.1	48.1	38.8	17.964	160	48.1	48.1	48.1	48.1	48.1	48.1	23383000	21361000	31611000	31619000	28894000
V8N6R7	V8N6R7	>tr|V8N6R7|V8N6R7_OPHHA Protein phosphatase 1 regulatory subunit 3A (Fragment) OS=Ophiophagus hannah OX=8665 GN=Ppp1r3a PE=4 SV=1	By matching	By matching	By matching	By MS/MS	By matching	By matching	6.1911	22632000	1	1	1	1	1	0	0	0	1	1	0	0	0	0	1	1	0	0	0	0	1	1	0	15.8	15.8	15.8	23.171	202	0	0	0	15.8	15.8	0	0	0	0	10516000	12116000
V8NEV9	V8NEV9	>tr|V8NEV9|V8NEV9_OPHHA Tudor domain-containing protein 6 (Fragment) OS=Ophiophagus hannah OX=8665 GN=TDRD6 PE=4 SV=1	By matching	By matching	By MS/MS	By matching	By matching	By MS/MS	7.7102	73367000	2	1	1	1	1	1	1	1	1	1	1	1	1	1	1	1	1	1	1	1	1	1	1	0.4	0.4	0.4	241.72	2146	0.4	0.4	0.4	0.4	0.4	0.4	6551100	5677800	9769900	17331000	16226000
V8NMW3	V8NMW3	>tr|V8NMW3|V8NMW3_OPHHA Non-specific lipid-transfer protein OS=Ophiophagus hannah OX=8665 GN=SCP2 PE=3 SV=1	By MS/MS	By MS/MS	By MS/MS	By matching	By MS/MS	By MS/MS	6.8288	7367300	5	1	1	1	1	1	1	1	0	1	1	1	1	1	0	1	1	1	1	1	0	1	1	4.6	4.6	4.6	46.8	437	4.6	4.6	4.6	0	4.6	4.6	612920	810990	1627000	0	2369100
V8NUN2	V8NUN2	>tr|V8NUN2|V8NUN2_OPHHA Transmembrane protein 14C OS=Ophiophagus hannah OX=8665 GN=tmem14c PE=4 SV=1	By MS/MS	By MS/MS	By MS/MS	By MS/MS	By matching	By MS/MS	6.4348	11847000	5	1	1	1	1	1	1	1	1	1	1	1	1	1	1	1	1	1	1	1	1	1	1	5.6	5.6	5.6	21.285	197	5.6	5.6	5.6	5.6	5.6	5.6	1800100	1330700	2254200	2405700	1652600
V8NWT6	V8NWT6	>tr|V8NWT6|V8NWT6_OPHHA Ankyrin repeat domain-containing protein 34B (Fragment) OS=Ophiophagus hannah OX=8665 GN=ANKRD34B PE=4 SV=1	By MS/MS	By MS/MS	By matching	By matching	By MS/MS	By MS/MS	6.415	25903000	4	1	1	1	1	1	1	1	1	1	1	1	1	1	1	1	1	1	1	1	1	1	1	1.6	1.6	1.6	56.036	502	1.6	1.6	1.6	1.6	1.6	1.6	5814900	6926400	45880	4729100	4287500
V8P0T5	V8P0T5	>tr|V8P0T5|V8P0T5_OPHHA Tumor necrosis factor receptor superfamily member 11B OS=Ophiophagus hannah OX=8665 GN=TNFRSF11B PE=4 SV=1	By MS/MS	By MS/MS	By MS/MS	By MS/MS	By MS/MS	By MS/MS	25.545	14265000	12	1	3	3	3	3	3	3	3	3	3	3	3	3	3	3	3	3	3	3	3	3	3	7.1	7.1	7.1	39.348	337	7.1	7.1	7.1	7.1	7.1	7.1	1583700	1521400	3298400	3511700	2314600
V8P2C8	V8P2C8	>tr|V8P2C8|V8P2C8_OPHHA Pyruvate kinase OS=Ophiophagus hannah OX=8665 GN=PKM2 PE=3 SV=1	By MS/MS	By MS/MS	By matching	By matching	By matching	By matching	9.1872	112260	2	1	1	1	1	1	1	1	1	0	0	1	1	1	1	0	0	1	1	1	1	0	0	3.4	3.4	3.4	51.789	474	3.4	3.4	3.4	3.4	0	0	65775	25070	10436	10976	0
V8P395;J9ZZN7	V8P395;J9ZZN7	>tr|V8P395|V8P395_OPHHA Glutathione peroxidase (Fragment) OS=Ophiophagus hannah OX=8665 GN=Gpx3 PE=3 SV=1;>tr|J9ZZN7|J9ZZN7_THAEL Glutathione peroxidase OS=Thamnophis elegans OX=35005 PE=2 SV=1	By MS/MS	By MS/MS	By MS/MS	By MS/MS	By MS/MS	By MS/MS	201.52	178590000	63	2	10	10	10	9	10	10	9	9	10	9	10	10	9	9	10	9	10	10	9	9	10	32.2	32.2	32.2	29.588	264	32.2	32.2	32.2	31.1	31.1	32.2	12284000	20214000	37705000	38017000	36111000
[truncated: 21 more columns]
