# Supplementary material for: Naja annulifera Snake: New insights into the venom components and pathogenesis of envenomation
Source: PLoS Negl Trop Dis. 2019 Jan 18;13(1):e0007017. doi: 10.1371/journal.pntd.0007017 (PMC6338361; doi:10.1371/journal.pntd.0007017)
Supplement: S2 Table — (XLSX) [file pntd.0007017.s002.xlsx]

## Sheet: All data
Supplementary Table S2. Identification of proteins in Naja annulifera venom by in-solution trypsin digestion and LC-MS/MS analysis *.
Protein IDs	Protein*	Protein family	Protein Score	MS/MS Count	# Peptides	# UP	Sequence coverage [%]	Unique sequence coverage [%]	Mol. weight [kDa]	Peptide Sequences	Unique (Groups)	Peptide Score	MS/MS Count/peptide	Peptide Mass (Da)	PEP
P01454	Cytotoxin 9 OS=Naja annulifera OX=96794 PE=1 SV=1	snake three-finger toxin family	323.31	1051	14	4	100	30	6.6689	GCIDVCPK GCIDVCPKDSALVK LECNKLVPIAHK LECNKLVPIAHKTCPEGK LVPIAHKTCPEGK MFMVSTSTVPVK MFMVSTSTVPVKR NLCYKMFMVSTSTVPVKR RGCIDVCPK RGCIDVCPKDSALVK TCPEGKNLCYK YVCCNTDR YVCCNTDRCN	no no yes yes yes no no no no no no no no	130.22 267.77 166.24 176.28 116.9 190.36 145.31 142.4 122.96 171.15 173.64 162.97 219.72	783 52 10 10 5 14 116 6 17 18 5 12 2	947.42047 1560.764 1420.7861 2093.0762 1448.781 1325.6723 1481.7734 2160.0894 1103.5216 1716.8651 1368.6166 1086.4223 1360.4958	3.7437E-08 3.528E-182 8.7721E-17 4.4463E-34 0.00054932 2.0107E-34 2.4213E-07 2.568E-11 0.0019745 3.6984E-19 1.5118E-16 1.137E-11 1.0413E-92
P62394	Cytotoxin 11 OS=Naja haje haje OX=8642 PE=1 SV=1	snake three-finger toxin family	323.31	136	6	3	66.1	32.3	6.8423	CHNTQLPFIYK GCAATCPK KLPLKIPIK LKCHNTQLPFIYK LPLKIPIKR VVCCSTDKCN	no no yes no yes yes	304.7 134.81 193.41 263.89 122.19 192.12	54 3 15 51 5 8	1419.6969 863.36296 1048.7372 1660.8759 1076.7434 1241.4839	1.1035E-252 0.0001617 5.8421E-31 1.53E-152 0.0011779 2.0744E-32
P01421	Short neurotoxin 4 OS=Naja annulifera OX=96794 PE=1 SV=1	snake three-finger toxin family	323.31	285	10	6	88.5	75.4	6.9131	GCGCPSVKK GIEINCCTTDK GIEINCCTTDKCNR KGIEINCCTTDK KGIEINCCTTDKCNR QWSGHRGTIIER SLQFPITTVCPGEK SLQFPITTVCPGEKNCYK SLQFPITTVCPGEKNCYKK	no no yes no yes yes yes yes yes	122.33 207.95 224.34 260.5 267.5 120.03 227.91 294.93 202.94	5 9 17 10 9 9 177 12 61	991.45792 1309.5642 1739.7389 1437.6592 1867.8339 1438.7429 1575.7967 2141.0285 2269.1235	0.0023052 1.7626E-56 2.0203E-79 1.6133E-151 1.2157E-158 0.001581 4.729E-96 1.4387E-244 9.7456E-62
P68419	Short neurotoxin 1 OS=Naja nivea OX=8655 PE=1 SV=1	snake three-finger toxin family	323.31	113	12	4	100	42.6	6.8436	DHRGSITER GCGCPSVKK GIEINCCTTDK GIEINCCTTDKCNN KGIEINCCTTDK KGIEINCCTTDKCNN LECHNQQSSQPPTTK TCPGETNCYK TCPGETNCYKK TCPGETNCYKKR	yes no no yes no yes no no no no	109.44 122.33 207.95 276.32 260.5 257.8 244.18 183.03 158.08 145.23	1 5 9 7 10 27 37 10 3 2	1069.5265 991.45792 1309.5642 1697.6807 1437.6592 1825.7757 1753.8053 1228.4853 1356.5802 1512.6813	0.0078654 0.0023052 1.7626E-56 5.7699E-183 1.6133E-151 5.8627E-157 1.1508E-115 1.5906E-23 8.861E-10 2.8833E-05
P01456	Cytotoxin 1 OS=Naja nivea OX=8655 PE=1 SV=1	snake three-finger toxin family	115.51	125	13	3	96.7	43.3	6.6971	CHKLVPPVWK DSALVKYVCCSTDKCN GCIDVCPK GCIDVCPKDSALVK LVPPVWK MFMVSTSTVPVK MFMVSTSTVPVKR NLCYKMFMVSTSTVPVKR RGCIDVCPK RGCIDVCPKDSALVK TCPEGKNLCYK YVCCSTDK YVCCSTDKCN	yes yes no no yes no no no no no no no no	182.98 118.5 130.22 267.77 103.28 190.36 145.31 142.4 122.96 171.15 173.64 150.4 210.64	8 2 783 52 62 14 116 6 17 18 5 2 51	1262.6958 1918.8223 947.42047 1560.764 837.51126 1325.6723 1481.7734 2160.0894 1103.5216 1716.8651 1368.6166 1031.4052 1305.4788	1.6817E-23 1.3805E-06 3.7437E-08 3.528E-182 7.8666E-06 2.0107E-34 2.4213E-07 2.568E-11 0.0019745 3.6984E-19 1.5118E-16 1.3939E-07 1.2278E-55
Q9W717	Neurotoxin-like protein NTL2 OS=Naja atra OX=8656 PE=3 SV=1	snake three-finger toxin family	6.5962	7	2	1	20.9	11.6	9.6945	GCAATCPK GITRLPWVIR	no yes	134.81 112.3	3 7	863.36296 1209.7346	0.0001617 0.0025337
P01463	Cytotoxin 2 OS=Naja nivea OX=8655 PE=1 SV=1	snake three-finger toxin family	41.305	57	7	2	70	20	6.8713	CHQLIPPFWK GCIDVCPK LKCHQLIPPFWK RGCIDVCPK TCPEGKNLCYK YMCCNTDK YMCCNTDKCN	yes no yes no no no no	183.43 130.22 160.91 122.96 173.64 167.23 256.24	26 783 31 17 5 4 34	1324.675 947.42047 1565.8541 1103.5216 1368.6166 1090.3882 1364.4618	1.3268E-23 3.7437E-08 3.7319E-11 0.0019745 1.5118E-16 9.9313E-16 5.0669E-124
P01453	Cytotoxin 10 OS=Naja annulifera OX=96794 PE=1 SV=1	snake three-finger toxin family	41.607	37	10	2	90	30	6.6819	GCIDVCPK LECNQLIPIAHK LECNQLIPIAHKTCPEGK MFMVSTSTVPVK MFMVSTSTVPVKR NLCYKMFMVSTSTVPVKR RGCIDVCPK TCPEGKNLCYK YVCCNTDR YVCCNTDRCN	no yes yes no no no no no no no	130.22 176.87 140.49 190.36 145.31 142.4 122.96 173.64 162.97 219.72	783 24 13 14 116 6 17 5 12 2	947.42047 1434.7653 2107.0554 1325.6723 1481.7734 2160.0894 1103.5216 1368.6166 1086.4223 1360.4958	3.7437E-08 1.0811E-24 2.2856E-10 2.0107E-34 2.4213E-07 2.568E-11 0.0019745 1.5118E-16 1.137E-11 1.0413E-92
P29181	Weak neurotoxin 7 OS=Naja naja OX=35670 PE=1 SV=1	snake three-finger toxin family	9.781	23	2	1	20	20	7.6369	GCAATCPEAKPR RGCAATCPEAKPR	no yes	270.61 144.88	9 23	1316.5965 1472.6977	1.2735E-175 1.6558E-06
P01401	Weak toxin CM-11 OS=Naja haje haje OX=8642 PE=1 SV=1	snake three-finger toxin family	323.31	47	8	3	80	33.8	7.5458	EIVECCTTDRCNK GCAATCPEAKPR LTCLICPEK LTCLICPEKYCNK LTCLICPEKYCNKVHTCR NGENQCFKR YCNKVHTCR	yes no no no no yes no	198.32 270.61 162.64 226.42 100.43 180.09 156.83	6 9 6 13 1 4 6	1683.7015 1316.5965 1132.5621 1697.7939 2351.1007 1151.5142 1236.5492	4.2817E-46 1.2735E-175 6.6261E-11 1.4186E-97 0.0030147 6.8589E-38 2.4619E-10
P01399	Weak toxin CM-13b OS=Naja annulifera OX=96794 PE=1 SV=1	snake three-finger toxin family	312.11	28	4	4	43.1	43.1	7.5918	EIVECCSTDR EIVECCSTDRCNH GCAATCPVAKPR YTRGCAATCPVAKPR	yes yes yes yes	237.51 248.19 214.67 132.97	6 6 9 7	1267.5173 1678.6498 1286.6224 1706.8345	1.5036E-103 3.7575E-130 1.3274E-59 1.0289E-05
P00986	Kunitz-type serine protease inhibitor 2 OS=Naja nivea OX=8655 PE=1 SV=1	venom Kunitz-type family	162.09	50	5	5	43.9	43.9	6.4663	FCELPAETGLCK FKTIDECHR FKTIDECHRTCVG TIDECHRTCVG	yes yes yes yes	216.91 204.79 97.779 175.33	27 10 4 5	1423.6476 1204.5659 1621.7341 1346.5707	5.9798E-74 3.1225E-43 0.0036838 3.5357E-23
P01462	Cytotoxin 2 OS=Naja annulifera OX=96794 PE=1 SV=1	snake three-finger toxin family	202.53	65	11	2	96.7	21.7	6.8583	CHKLVPPFWK GCIDVCPK GCIDVCPKDSALVK MYMVATPMLPVK MYMVATPMLPVKR RGCIDVCPK RGCIDVCPKDSALVK TCPEGKNLCYK YMCCNTDK YMCCNTDKCN	no no no yes yes no no no no no	193.1 130.22 267.77 115.29 140.78 122.96 171.15 173.64 167.23 256.24	6 783 52 6 14 17 18 5 4 34	1310.6958 947.42047 1560.764 1379.7015 1535.8026 1103.5216 1716.8651 1368.6166 1090.3882 1364.4618	1.5094E-32 3.7437E-08 3.528E-182 0.00096614 0.00018704 0.0019745 3.6984E-19 1.5118E-16 9.9313E-16 5.0669E-124
P81782	Bucandin OS=Bungarus candidus OX=92438 PE=1 SV=1	snake three-finger toxin family	160.8	155	3	3	47.6	47.6	7.2853	CCTTNLCNT CGVSGCHLK ITCSAEETFCYK	yes yes yes	140.17 168.25 253.97	5 12 138	1142.4155 1016.4532 1507.6323	6.1563E-05 8.0069E-16 3.2357E-130
Q7T1K6	Cysteine-rich venom protein natrin-1 OS=Naja atra OX=8656 PE=1 SV=1	CRISP family	216.96	58	6	2	13.8	8.4	26.882	EIVDLHNSLR EIVDLHNSLRR QKEIVDLHNSLR QKEIVDLHNSLRR QSSCQDDWIK SNCPASCFCR	no no no no yes yes	195.51 152.69 218.02 182.71 170.89 201.09	6 4 7 9 22 10	1194.6357 1350.7368 1450.7892 1606.8903 1265.5347 1257.4689	1.2319E-33 2.3811E-06 5.4968E-74 2.6606E-24 6.3803E-16 3.9779E-43
P01400	Weak toxin S4C11 OS=Naja melanoleuca OX=8643 PE=1 SV=1	snake three-finger toxin family	19.687	29	6	1	60	13.8	7.4296	FYEGNLLGK GCAATCPEAKPR LTCLICPEK LTCLICPEKYCNK LTCLICPEKYCNKVHTCR YCNKVHTCR	yes no no no no no	173.39 270.61 162.64 226.42 100.43 156.83	29 9 6 13 1 6	1039.5338 1316.5965 1132.5621 1697.7939 2351.1007 1236.5492	2.0576E-16 1.2735E-175 6.6261E-11 1.4186E-97 0.0030147 2.4619E-10
D5LMJ3	Zinc metalloproteinase-disintegrin-like atrase-A OS=Naja atra OX=8656 PE=2 SV=1	SVMP family	265.32	61	7	6	9.1	7.6	68.253	CKFKGAETECR EHQEYLLR ERPQCILNKPSR FKGAETECR IPCAAKDEK LQPHAQCDSEECCEK LQPHAQCDSEECCEKCK	yes yes yes yes no yes yes	182.92 229.33 191.33 167.09 166.09 204.17 159.44	7 7 7 9 3 14 14	1384.6228 1086.5458 1496.7882 1096.4971 1030.5117 1889.7342 2177.8598	1.5716E-22 6.1041E-85 1.6473E-34 9.7079E-16 1.0909E-15 6.1501E-51 4.6744E-18
P25674	Long neurotoxin 1 OS=Naja haje haje OX=8642 PE=1 SV=1	snake three-finger toxin family	206.98	53	7	3	95.8	46.5	7.8211	CCSTDNCNPFPTR CFITPDVTSQACPDGHVCYTK GKRVDLGCAATCPTVKPGVDIK IRCFITPDVTSQACPDGHVCYTK MWCDNFCGMR RVDLGCAATCPTVKPGVDIK VDLGCAATCPTVKPGVDIK	no yes no yes yes no no	171.76 204.23 104.49 113.78 150.1 185.2 145.99	3 14 6 12 3 6 9	1627.6177 2455.0607 2341.2246 2724.2458 1375.493 2156.1082 2000.0071	1.3503E-17 5.9322E-65 5.2546E-19 1.9947E-15 2.7959E-06 4.0994E-42 1.0929E-18
P25678	Weak toxin CM-2a OS=Naja annulifera OX=96794 PE=1 SV=1	snake three-finger toxin family	48.111	68	3	3	78.7	78.7	6.8367	LECYQMSK NHIVYTSGCSSYCRDGTGEK VVTCKPEETFCYSDVFMPFR	yes yes yes	166.09 69.805 147.1	8 1 59	1057.4573 2289.9743 2511.1273	2.2971E-16 0.0084015 4.0106E-19
P01457	Cytotoxin 5 OS=Naja haje haje OX=8642 PE=1 SV=1	snake three-finger toxin family	16.604	16	6	2	70	20	6.7731	CHQLVPPFWK GCIDVCPK LKCHQLVPPFWK RGCIDVCPK TCPEGKNLCYK YVCCNTDKCN	yes no yes no no no	145.72 130.22 135.8 122.96 173.64 242.35	5 783 11 17 5 16	1310.6594 947.42047 1551.8384 1103.5216 1368.6166 1332.4897	5.5148E-06 3.7437E-08 0.00045143 0.0019745 1.5118E-16 7.7719E-104
P82885	Thaicobrin OS=Naja kaouthia OX=8649 PE=1 SV=1	ohanin/vesprin family	222.69	212	6	3	73.1	32.4	12.037	ADVTFDSNTAFESLVVSPDKK SGKHFFEVK TVENVGVSQVAPDNPER YGTQREWAVGLAGK	no no yes no	220.17 202.44 202.81 137.4	184 4 14 6	2269.1114 1077.5607 1809.8857 1534.7892	1.4146E-93 9.0903E-43 4.8314E-56 8.5219E-06
P84808	Cysteine-rich venom protein kaouthin-2 OS=Naja kaouthia OX=8649 PE=1 SV=2	CRISP family	141.25	32	5	3	23.5	9.7	26.216	CAASCFCR HHNVFSNCQSLAK SKCAASCFCR YLYVCQYCPAGNIIGSIATPYK	yes yes yes no	166.68 178.95 169.21 178.56	4 2 5 18	1030.3783 1540.7205 1245.5053 2550.2287	2.1479E-16 5.5812E-42 9.2262E-16 1.6506E-48
P0DL15	Cysteine-rich venom protein annuliferin-b (Fragment) OS=Naja annulifera OX=96794 PE=1 SV=1	CRISP family	16.997	9	5	1	83.3	46.7	3.4988	EIVDLHNSLR NKQKEIVDLHNSLR NVDFNSESTR NVDFNSESTRR QKEIVDLHNSLR	no yes no no no	195.51 157.33 185.99 168.85 218.02	6 9 14 4 7	1194.6357 1692.9271 1167.5156 1323.6167 1450.7892	1.2319E-33 1.0069E-13 5.382E-32 1.4604E-15 5.4968E-74
P61899	Venom nerve growth factor OS=Naja kaouthia OX=8649 PE=1 SV=1	NGF family	323.31	43	7	5	50	23.3	13.064	ALTMEGNQASWR CKNPNPEPSGCR FIRIETACVCVITK FIRIETACVCVITKK GIDSSHWNSYCTETDTFIK IETACVCVITK IETACVCVITKK	no yes yes yes no yes yes	238.07 145.81 142.39 169.98 224.4 188.27 216.91	5 5 9 3 13 5 3	1362.635 1414.6082 1708.9004 1836.9954 2259.9743 1292.6468 1420.7418	2.8132E-109 1.5221E-06 2.3903E-06 1.3639E-20 3.0521E-93 1.2549E-32 1.449E-73
V8N4Y2	Endonuclease domain-containing 1 protein OS=Ophiophagus hannah OX=8665 GN=ENDOD1 PE=4 SV=1	endonuclease family	172.16	49	5	4	48.1	38.8	17.964	GCQQTFAVVGAVPGDTYIAR GHLNPNGHQPDYSAK LAQLYNVNHVSLFHSDCPRQ SSTFTLTNIVPQFIK	yes yes yes no	169.7 126.32 145.91 230.69	13 7 8 17	2109.0313 1633.7597 2397.1648 1694.9243	2.2685E-31 4.8432E-06 1.7202E-19 1.4807E-96
V8P395	Glutathione peroxidase (Fragment) OS=Ophiophagus hannah OX=8665 GN=Gpx3 PE=3 SV=1	glutathione peroxidase family	201.52	63	10	10	32.2	32.2	29.588	AKVDCYDSVK GDVNGENEQKIYTFLK IHDIKWNFEK LFWSPLK LFWSPLKIHDIKWNFEK LVILGFPCNQFGK LVILGFPCNQFGKQEPGQNSEILQGIK QEPGQNSEILQGIK TDRLVILGFPCNQFGK TNVSTVKNDIIR	yes yes yes yes yes yes yes yes yes yes	155.33 174.39 208.84 148.21 87.824 128.01 88.627 172.85 113.76 175.88	6 10 7 4 1 12 6 5 2 10	1183.5543 1853.9159 1328.6877 889.50617 2200.1833 1491.7908 3013.5695 1539.7893 1863.9665 1358.7518	7.2474E-10 2.6094E-25 1.617E-55 1.9039E-06 0.0038324 0.00030535 5.2845E-12 2.5453E-20 2.6265E-07 1.2515E-24
Q5YF89	Venom nerve growth factor 2 OS=Naja sputatrix OX=33626 PE=2 SV=1	NGF family	36.652	8	4	2	17	4.1	27.03	ALTMEGNQASWR GIDSSHWNSYCTETDTFIK QYFFETK VYKQYFFETK	no no yes yes	238.07 224.4 153.04 178.46	5 13 4 4	1362.635 2259.9743 961.45453 1351.6812	2.8132E-109 3.0521E-93 4.6708E-07 4.7655E-23
A0A2R4N4Q6	Amine oxidase (Fragment) OS=Naja atra OX=8656 PE=2 SV=1	flavin monoamine oxidase family	214.26	73	14	10	23.5	18.1	57.963	EIQALCYPSIK EIQALCYPSIKK FHGWIDSTIMTGLR FWEADGIHGGK KFWEADGIHGGK LNEFFQENENAWYYINNIR LNEFFQENENAWYYINNIRK TCADIVINDLSLIHDLPK TCADIVINDLSLIHDLPKR VIEELKR VTLLEASER VTYQTPAK YPVKPSEEGK	yes yes yes no no yes yes yes yes no yes yes yes	142.1 123.28 95.273 175.33 132.86 193.32 118.31 143.88 109.55 153.73 167.67 143.37 166.66	6 1 4 4 5 12 6 6 10 2 5 1 10	1320.6748 1448.7697 1632.8082 1215.5673 1343.6622 2476.1448 2604.2397 2036.0612 2192.1623 885.52837 1016.5502 906.48108 1132.5764	0.00022254 0.005487 0.0019517 3.4066E-23 0.00021958 2.3464E-51 6.4206E-12 3.407E-12 2.6575E-08 6.3414E-07 8.676E-16 1.6458E-05 1.2686E-15
V8N6R7	Protein phosphatase 1 regulatory subunit 3A (Fragment) OS=Ophiophagus hannah OX=8665 GN=Ppp1r3a PE=4 SV=1	Carbohydrate/starch-binding module (family 21)	6.1911	1	1	1	15.8	15.8	23.171	MESFEEPGHIGRENLLEVPTLSNCFSEEEDVK	yes	34.04	1	3720.6924	0.00644
P84807	Cysteine-rich venom protein 25-A (Fragment) OS=Naja haje haje OX=8642 PE=1 SV=1	CRISP family	13.303	4	1	1	34.5	34.5	3.4298	DVDFNSESTR	yes	158.08	4	1168.4996	0.00000000049761
Q9W6W6	Cytotoxin 10 OS=Naja atra OX=8656 PE=3 SV=1	snake three-finger toxin family	13.65	13	5	1	30.5	17.1	9.087	GCIDVCPK GCIDVCPKSSDLVK RGCIDVCPK YVCCNTDR YVCCNTDRCN	no yes no no no	130.22 129.76 122.96 162.97 219.72	783 13 17 12 2	947.42047 1576.7589 1103.5216 1086.4223 1360.4958	3.7437E-08 2.24E-10 0.0019745 1.137E-11 1.0413E-92
Q10749	Snake venom metalloproteinase-disintegrin-like mocarhagin OS=Naja mossambica OX=8644 PE=1 SV=3	SVMP family	160.33	22	6	2	6.1	1.8	68.176	CKFKGAGAECR FKGAGAECR KSVAVVQDHSK LQHEAQCDSGECCEK LQHEAQCDSGECCEKCK SVAVVQDHSK	no no yes no no yes	169.65 106.4 120.03 241.66 161.48 158.08	6 3 1 8 7 6	1282.5911 994.46545 1196.6513 1849.7029 2137.8285 1068.5564	9.6973E-15 0.0038469 0.00066704 2.1303E-115 6.637E-18 4.9761E-10
Q8JI38	Cysteine-rich venom protein latisemin OS=Laticauda semifasciata OX=8631 PE=2 SV=1	CRISP family	6.9128	8	2	1	13.9	4.6	26.416	CSFAHSPSHLR YLYVCQYCPAGNIIGSIATPYK	yes no	113.38 178.56	8 18	1297.5986 2550.2287	0.0012222 1.6506E-48
P01422	Short neurotoxin 2 OS=Naja annulifera OX=96794 PE=1 SV=1	snake three-finger toxin family	38.55	5	7	2	72.1	39.3	6.915	GCGCPSVKK KGVGIYCCK MICHNQQSSQPPTIK TCPGETNCYK TCPGETNCYKK TCPGETNCYKKR	no yes yes no no no	122.33 162.97 108.58 183.03 158.08 145.23	5 4 1 10 3 2	991.45792 1083.5205 1767.8396 1228.4853 1356.5802 1512.6813	0.0023052 5.5916E-27 5.0445E-05 1.5906E-23 8.861E-10 2.8833E-05
U3FYP9	Ecto-5-nucleotidase 1c OS=Micrurus fulvius OX=8637 PE=2 SV=1	5'-nucleotidase family	208.11	54	13	1	29.1	2.1	62.982	ASGNPILLNK ETPVLSNPGPYLEFR ETPVLSNPGPYLEFRDEVEELQK FHECNLGNLICDAVVYNNLR HGQGTGELLQVSGIK IINVGSEKVGIIGYTTK LTILHTNDVHAR NVKFPILSANIRPK QVPVVQAYAFGK VGIIGYTTK VLLPSFLAAGGDGYYMLK VVSLNVLCTECR	no no no no no no yes no no no no no	161.51 115.56 82.865 120.9 145.94 123.29 124.39 123.26 185.96 117.31 103.87 204.32	0 6 8 6 2 6 6 6 4 2 1 6	1025.5869 1717.8675 2688.3283 2420.1365 1522.8104 1791.0142 1388.7524 1595.9511 1305.7081 950.54368 1913.9961 1448.7116	5.2781E-23 6.0531E-06 5.479E-07 3.3551E-12 3.271E-09 4.9239E-08 0.00066294 0.00010436 3.6554E-34 0.002033 1.696E-05 2.1708E-46
P82462	Muscarinic toxin-like protein 1 OS=Naja kaouthia OX=8649 PE=1 SV=1	snake three-finger toxin family	27.344	9	2	1	55.4	43.1	7.3655	FLFSETTETCPDGQNVCFNQAHLIYPGK GCAATCPK	yes no	121.14 134.81	9 3	3272.4907 863.36296	4.5329E-24 0.0001617
A0A2D0TC04	Snake venom phosphodiesterase (PDE) OS=Naja atra OX=8656 PE=1 SV=1	phosphodiesterase family	302.88	94	14	9	16.3	13.6	94.615	AKRPDFSTLYIEEPDTTGHKFGPVSGQVIK CSSITDLEAVNQR CSSITDLEAVNQRLNLIDQAK DFYTFDSEAIVK FGPVSGQVIK LNLIDQAK LWNYFHSTLLPK NAAWWGGQPIWHTASYQGLK NVPKDFYTFDSEAIVKK RPDFSTLYIEEPDTTGHKFGPVSGQVIK SKNVPKDFYTFDSEAIVK VRDVELLTGLDFYSALK VRDVELLTGLDFYSALKQPLSETLR YCLLHQTK	yes no yes no yes yes no yes yes yes no yes yes no	62.032 175.21 123.14 206.1 141.88 158.87 123.62 74.141 156.57 76.152 195.28 97.129 161.55 162.25	11 2 6 7 3 2 13 3 4 6 11 2 18 6	3316.7092 1491.6988 2387.2115 1433.6715 1030.5811 913.52328 1517.8031 2270.1021 2000.0255 3117.5771 2087.0575 1938.0462 2862.5491 1061.5328	3.7029E-09 5.3954E-25 1.958E-09 8.3194E-59 0.00025792 3.5651E-11 0.00036171 0.00036641 3.6217E-18 1.5772E-10 9.934E-46 0.0034657 1.0829E-41 1.5623E-11
U3FVL3	Vesicular integral-membrane protein VIP36 OS=Micrurus fulvius OX=8637 PE=2 SV=1	lectin family	6.4933	2	1	1	2.7	2.7	37.551	NCFDVAGVR	yes	110.53	2	1036.476	0.0032118
B2BRS4	Truncated putative phospholipase A2 OS=Austrelaps labialis OX=471292 PE=2 SV=1	phospholipase A2 family	32.565	5	1	1	14.9	14.9	10.19	CCQTHDNCYGEAEK	yes	183.81	5	1770.6396	2.7239E-29
R4FK68	3FTx-Pse-105 OS=Pseudonaja modesta OX=340912 PE=2 SV=1	snake three-finger toxin family	7.7292	1	1	1	29.4	29.4	12.221	VDLGCAATCPTPENTGIEIICCSTDNCNPFPK	yes	41.916	1	3610.5507	0.00018654
A0A098LYB5	Carboxylic ester hydrolase OS=Opheodrys aestivus OX=186591 PE=2 SV=1	type-B carboxylesterase/lipase family	129.42	39	5	3	11.5	8	64.761	AILQSGAPNAPWATVTPAESR AILQSGAPNAPWATVTPAESRR AQICAFWNHFLPK AVTIFGESAGATSVGMHLLSAQSR YWVNFAR	yes yes no yes no	208.89 88.565 174.24 70.837 138.48	5 3 21 6 4	2136.0964 2292.1975 1630.8079 2389.206 954.47119	7.0938E-78 5.4235E-08 3.6767E-18 1.0865E-05 0.0024916
F2Q6F2	Cysteine-rich seceretory protein Dr-CRPK OS=Daboia russelii OX=8707 PE=2 SV=1	CRISP family	19.711	5	2	2	5	5	26.688	RSVTPTASNMLK	yes	161.25	4	1303.6918	0.000000000079627
A8QL57	Snake venom serine protease BmSP (Fragment) OS=Bungarus multicinctus OX=8616 PE=2 SV=1	SVSP family	17.6	12	2	2	11.7	11.7	31.009	FPCAQLLEPGVYTK LGVHNVHVHYEDEQIRVPK	yes yes	143.05 76.82	9 3	1621.8174 2268.1763	6.7046E-07 0.00037495
P25498	Acidic phospholipase A2 E OS=Naja oxiana OX=8657 PE=1 SV=1	phospholipase A2 family	26.101	23	1	1	7.6	7.6	13.229	ISGCWPYFK	yes	176.6	23	1156.5376	7.9226E-23
Q91132	Cobra venom factor OS=Naja kaouthia OX=8649 PE=1 SV=1	venom complement C3 homolog family	241.49	81	18	9	12.4	6	184.52	ACETNVDYVYK AVPFVIVPLEQGLHDVEIK AVYVLNDKYK HFEVGFIQPGSVK IDVPLQIEK IIIQGDPVAQIIENSIDGSK INYENALLAR SDFGCTAGSGQNNLGVFEDAGLALTTSTNLNTK VGLVAVDKAVYVLNDKYK VNDDYLIWGSR VYSYYNLDEK YIQEGDACK YRINYENALLAR	yes yes no no yes yes yes no no yes no no yes	136.53 141.6 182.16 134.04 125.74 173.19 180.66 59.094 138.05 178.15 150.46 160.53 110.08	1 11 2 5 2 11 6 2 12 6 4 6 6	1360.5969 2102.1776 1211.655 1443.751 1053.607 2109.1317 1175.6299 3359.5576 1993.1248 1336.6412 1292.5925 1082.4703 1494.7943	0.00076546 9.2045E-16 2.2462E-23 0.00022258 0.00054812 8.2207E-32 3.1481E-23 1.5134E-09 8.3597E-11 2.4564E-23 2.5764E-06 1.282E-10 0.002854
P01461	Cytotoxin 4 OS=Naja annulifera OX=96794 PE=1 SV=1	snake three-finger toxin family	7.4212	2	7	1	68.3	16.7	6.8023	CNKLIPPFWK GCIDVCPK MYMVSTLTVPVK MYMVSTLTVPVKR RGCIDVCPK YVCCNTNK YVCCNTNKCN	yes no no no no no no	140.83 130.22 160.52 150.51 122.96 164.72 235.66	2 783 3 17 17 1 4	1301.6954 947.42047 1367.7193 1523.8204 1103.5216 1057.4321 1331.5057	0.00037911 3.7437E-08 3.9474E-11 6.9694E-07 0.0019745 9.7272E-13 2.3137E-86
A0A182C6D0	Ohanin OS=Phalotris mertensi OX=1260334 PE=4 SV=1	ohanin/vesprin family	12.914	6	4	1	27.2	6.6	23.498	ADVTFDSNTAFESLVVSPDKK FNSSPCVLGSPGFR SGKHFFEVK YGTQREWAVGLAGK	no yes no no	220.17 153.14 202.44 137.4	184 6 4 6	2269.1114 1523.7191 1077.5607 1534.7892	1.4146E-93 1.2194E-09 9.0903E-43 8.5219E-06
R4G7H8	3FTx-Fur-10 OS=Furina ornata OX=529697 PE=2 SV=1	snake three-finger toxin family	6.2905	1	1	1	10.5	10.5	10.781	TWCDAWCSVR	yes	106.88	1	1339.5438	0.0051232
Q92085	Neutral phospholipase A2 B OS=Naja sputatrix OX=33626 PE=2 SV=1	phospholipase A2 family	82.687	14	1	1	9.6	9.6	16.175	SWWHFADYGCYCGR	yes	218.62	14	1863.7246	2.0554E-79
P01464	Cytotoxin 5 OS=Naja annulifera OX=96794 PE=1 SV=1	snake three-finger toxin family	7.4123	1	6	1	76.7	26.7	6.8564	CHKLVPPFWK GCIDVCPK NSALVKYMCCNTNKCN RGCIDVCPK TCPEGKNLCYK	no no yes no no	193.1 130.22 111.88 122.96 173.64	6 783 1 17 5	1310.6958 947.42047 1975.8373 1103.5216 1368.6166	1.5094E-32 3.7437E-08 0.00038695 0.0019745 1.5118E-16
A0A2D4GN98	Uncharacterized protein (Fragment) OS=Micrurus corallinus OX=54390 PE=4 SV=1	Unknown	19.293	11	1	1	8	8	15.362	ATLLSPFFGTK	yes	169.82	11	1180.6492	5.0968E-16
V8NUN2	Transmembrane protein 14C OS=Ophiophagus hannah OX=8665 GN=tmem14c PE=4 SV=1	Unknown	6.4348	5	1	1	5.6	5.6	21.285	LTYSQGNNLEK	yes	108.31	5	1265.6252	0.0036742
P01388	Long neurotoxin 2 OS=Naja melanoleuca OX=8643 PE=1 SV=1	snake three-finger toxin family	35.2	8	3	2	59.2	40.8	7.7719	CCSTDNCNPFPTR TWCDNFCASR VDLGCAATCPTVKPGVNIK	no yes yes	171.76 175.74 92.952	3 3 5	1627.6177 1315.5074 1999.0231	1.3503E-17 6.3766E-23 9.8964E-06
A0A0F7YYZ8	Phosphodiesterase OS=Micrurus fulvius OX=8637 PE=2 SV=1	phosphodiesterase family	96.66	39	9	4	10.4	4.4	96.651	CSSITDLEAVNQR DFYTFDSEAIVK EACCWDYQDICVLPTQSWSCNK EACCWDYQDICVLPTQSWSCNKLR LKTFLPIFVNSVN LWNYFHSTLLPK SKNVPKDFYTFDSEAIVK TFLPIFVNSVN YCLLHQTK	no no yes yes yes no no yes no	175.21 206.1 181.6 132.62 152.11 123.62 195.28 144.1 162.25	2 7 12 6 15 13 11 6 6	1491.6988 1433.6715 2819.1448 3088.33 1490.8497 1517.8031 2087.0575 1249.6707 1061.5328	5.3954E-25 8.3194E-59 2.7387E-49 1.6337E-21 1.8222E-07 0.00036171 9.934E-46 2.683E-05 1.5623E-11
D6PXE8	Zinc metalloproteinase-disintegrin-like atrase-B OS=Naja atra OX=8656 PE=1 SV=1	venom metalloproteinase (M12B) family	21.01	14	5	1	7.6	2.2	66.245	IPCAAKDVK SFGEWRETVLLPR	no yes	145.9 148.13	5 12	1000.5376 1588.8362	1.4169E-06 1.0704E-06
V8NWT6	Ankyrin repeat domain-containing protein 34B (Fragment) OS=Ophiophagus hannah OX=8665 GN=ANKRD34B PE=4 SV=1	Ankyrin repeat	6.415	4	1	1	1.6	1.6	56.036	RSHAILER	yes	104.2	4	980.55156	0.0038463
R4FKE6	Carboxylic ester hydrolase (Fragment) OS=Suta fasciata OX=529716 PE=2 SV=1	type-B carboxylesterase/lipase family	28.923	18	4	3	8.1	6.9	63.241	GLSLPVLDGHVSAFLGVPFAEPPVGR NNKVYAYLFDHR YWVNFAR	yes yes no	87.319 143 138.48	9 9 4	2630.4221 1538.763 954.47119	1.6531E-12 0.00016279 0.0024916
R4FID0	Amine oxidase OS=Denisonia devisi OX=529689 PE=2 SV=1	flavin monoamine oxidase family	25.695	10	8	4	7.2	2.2	61.448	FWEADGIHGGK IYFEPPLPAK IYFEPPLPAKK KFWEADGIHGGK RIYFEPPLPAK VIEELKR	no yes yes no yes no	175.33 123.75 114.97 132.86 139.32 153.73	4 6 1 5 2 2	1215.5673 1173.6434 1301.7384 1343.6622 1329.7445 885.52837	3.4066E-23 0.0020507 0.0034248 0.00021958 0.0011947 6.3414E-07
V8NEV9	Tudor domain-containing protein 6 (Fragment) OS=Ophiophagus hannah OX=8665 GN=TDRD6 PE=4 SV=1	Tudor domain	7.7102	2	1	1	0.4	0.4	241.72	NMPEKEKLK	yes	143.7	2	1115.6009	0.00019489
V8P0T5	Tumor necrosis factor receptor superfamily member 11B OS=Ophiophagus hannah OX=8665 GN=TNFRSF11B PE=4 SV=1	DEATH domain, DD	25.545	12	3	3	7.1	7.1	39.348	CTSTGNRVCECVEGR YLNIEFCLR	yes yes	98.592 155.06	3 6	1783.74 1226.6118	0.0070987 2.8925E-10
A0A2D4JG71	Uncharacterized protein (Fragment) OS=Micrurus lemniscatus lemniscatus OX=129467 PE=4 SV=1	Unknown	7.0467	4	1	1	14.6	14.6	14.524	SQMSKMMSNMQALMAAEK	yes	75.998	4	2015.8971	0.00089811
A0A2D4KYJ8	Uncharacterized protein (Fragment) OS=Micrurus paraensis OX=1970185 PE=4 SV=1	Unknown	112.93	10	1	1	7.6	7.6	18.033	SASQLYQESLTK	yes	243.37	10	1353.6776	1.1711E-109
P00605	Phospholipase A2 basic OS=Naja nigricollis OX=8654 PE=1 SV=1	phospholipase A2 family	7.358	3	2	1	30.5	20.3	13.268	GGKGTPVDDLDR NMIHCTVPSRPWWHFADYGCYCGR	no yes	171.62 52.095	5 3	1228.6048 3069.3044	3.4895E-17 0.00043851
V8NMW3	Non-specific lipid-transfer protein OS=Ophiophagus hannah OX=8665 GN=SCP2 PE=3 SV=1	thiolase family	6.8288	5	1	1	4.6	4.6	46.8	ISGNMGMAMKLQNLQLQAGK	yes	66.289	5	2132.0904	0.0014831
Q92035	Acetylcholinesterase OS=Bungarus fasciatus OX=8613 GN=ACHE PE=1 SV=2	type-B carboxylesterase/lipase family	17.93	7	3	2	6.3	4.1	68.074	AQICAFWNHFLPK QLGCHFNNDSELVSCLR	no yes	174.24 122.63	21 5	1630.8079 2047.9204	3.6767E-18 7.0576E-09
P00600	Acidic phospholipase A2 DE-II OS=Naja melanoleuca OX=8643 PE=1 SV=1	phospholipase A2 family	8.4138	2	4	1	47.1	19.3	13.427	ATYNDKNYNIDFNAR CAASVCDCDR CCQIHDNCYGEAEKISGCWPYIK VAANCFAR	no no yes no	154.81 169.58 70.02 181.81	5 3 2 4	1817.8333 1212.4322 2887.2186 907.43342	1.2021E-13 8.3348E-16 3.8562E-05 8.9143E-24
A0A2D4H759	Uncharacterized protein (Fragment) OS=Micrurus lemniscatus lemniscatus OX=129467 PE=4 SV=1	Unknown	35.353	6	1	1	7	7	17.217	VTLDLFGKWR	yes	187.99	6	1233.687	4.4395E-32
R4G314	LP-Pse-6 OS=Pseudonaja modesta OX=340912 PE=2 SV=1	lectin family	6.1237	5	1	1	5.1	5.1	18.462	YIWEWTDR	yes	128.38	5	1167.5349	0.0075221
C1JZW4	Opharin OS=Ophiophagus hannah OX=8665 PE=2 SV=1	CRISP family	11.82	16	2	1	14.8	10.1	26.305	FVYGVGANPPGSVIGHYTQIVWYK	yes	85.054	16	2651.3536	0.000000015151
P01389	Long neurotoxin 1 OS=Naja anchietae OX=263737 PE=1 SV=1	snake three-finger toxin family	10.986	1	5	1	81.9	33.3	7.911	CCSTDNCNPFPTR GKRVDLGCAATCPTVKPGVDIK IRCFITPDVTSQACPDGQNICYTK RVDLGCAATCPTVKPGVDIK VDLGCAATCPTVKPGVDIK	no no yes no no	171.76 104.49 86.182 185.2 145.99	3 6 1 6 9	1627.6177 2341.2246 2843.3041 2156.1082 2000.0071	1.3503E-17 5.2546E-19 1.0323E-07 4.0994E-42 1.0929E-18
Q7ZT98	Cysteine-rich venom protein ophanin OS=Ophiophagus hannah OX=8665 PE=1 SV=1	CRISP family	6.0859	6	5	1	11.3	5.9	26.869	AWTEIIQLWHDEYK EIVDLHNSLR EIVDLHNSLRR QKEIVDLHNSLR QKEIVDLHNSLRR	yes no no no no	93.106 195.51 152.69 218.02 182.71	6 6 4 7 9	1830.8941 1194.6357 1350.7368 1450.7892 1606.8903	0.0082058 1.2319E-33 2.3811E-06 5.4968E-74 2.6606E-24
U3FYQ4	Hyaluronidase OS=Micrurus fulvius OX=8637 PE=2 SV=1	glycosyl hydrolase 56 family (hyaluronidase)	18.732	11	3	3	8.1	8.1	52.077	HSDSNAFLHLFPESFR TFHGLGVIDWENWRPQWDR	yes yes	82.578 67.326	4 5	1902.9013 2411.1559	0.0063995 0.0025929
A0A2D4IS21	Uncharacterized protein (Fragment) OS=Micrurus lemniscatus lemniscatus OX=129467 PE=4 SV=1	Unknown	6.396	1	1	1	19.8	19.8	12.501	EKTTEVSMQMIMQTLQSMQVK	yes	42.118	1	2470.194	0.0040179
P01426	Short neurotoxin 1 OS=Naja pallida OX=8658 PE=1 SV=1	snake three-finger toxin family	33.542	4	5	2	60.7	18	6.7947	LECHNQQSSQPPTTK LNCCTTDK LNCCTTDKCNN TCPGETNCYK TCPGETNCYKK	no yes yes no no	244.18 158.76 167.18 183.03 158.08	37 2 2 10 3	1753.8053 1010.4161 1398.5326 1228.4853 1356.5802	1.1508E-115 3.6352E-11 7.9045E-16 1.5906E-23 8.861E-10
A0A098LY86	Carboxylic ester hydrolase (Fragment) OS=Python regius OX=51751 PE=2 SV=1	type-B carboxylesterase/lipase family	7.4167	3	2	1	7.2	5.5	45.998	AILQSGAPNGPWATITPAESRR YWVNFAR	yes no	62.589 138.48	3 4	2292.1975 954.47119	0.00038311 0.0024916
P82942	Hemorrhagic metalloproteinase-disintegrin-like kaouthiagin OS=Naja kaouthia OX=8649 PE=1 SV=1	SVMP family	7.0431	4	4	1	10	5.2	44.492	IPCAAKDVK TAPAFQFSSCSIRDYQEYLLR	no yes	145.9 71.637	5 4	1000.5376 2551.2166	1.4169E-06 0.00090544
D3TTC2	Zinc metalloproteinase-disintegrin-like atragin OS=Naja atra OX=8656 PE=1 SV=1	SVMP family	9.2304	7	6	1	9.8	2.4	69.18	CGDGMVCSNR DSCFTLNQR IPCAAKDVK KYIEFYVVVDNIMYR LQHEAQCDSEECCEK LQHEAQCDSEECCEKCK	no no no yes no no	152.69 210.6 145.9 124.47 238.88 165.24	5 8 5 7 10 9	1154.4267 1139.503 1000.5376 1950.9914 1921.7241 2209.8497	1.1883E-06 4.2437E-55 1.4169E-06 5.8832E-06 9.5426E-116 4.1963E-24
V8P6K5	L-lactate dehydrogenase OS=Ophiophagus hannah OX=8665 GN=LDHA PE=3 SV=1	LDH/MDH superfamily	9.414	4	1	1	6	6	36.77	ITVVGVGAVGMACAISILMK	yes	95.554	4	1989.0825	0.0000038552
V8P2C8	Pyruvate kinase OS=Ophiophagus hannah OX=8665 GN=PKM2 PE=3 SV=1	pyruvate kinase family	9.1872	2	1	1	3.4	3.4	51.789	FGVEQDVDMVFASFIR	yes	111.81	2	1858.8924	0.0000064987
* Only proteins identified in at least two experimental replicates, with at least 1 unique peptide and posterior error probability ≤ 0.01 are listed. Each row corresponds to each identified Protein Group, but only the first protein ID of each Protein Group is listed.

## Sheet: Summary protein family
Protein family	Number of Unique Proteins
Snake three-finger toxin family	27
CRISP family	8
Unknown	6
Phospholipase A2 family	5
Type-B carboxylesterase/lipase family	4
SVMP family	5
Phosphodiesterase family	2
Ohanin/vesprin family	2
NGF family	2
Lectin family	2
Flavin monoamine oxidase family	2
Venom Kunitz-type family	1
Venom complement C3 homolog family (Cobra venom factor)	1
Tudor domain	1
Thiolase family	1
SVSP family	1
Pyruvate kinase family	1
LDH/MDH superfamily	1
Glycosyl hydrolase 56 family (hyaluronidase)	1
Glutathione peroxidase family	1
Endonuclease family	1
DEATH domain, DD	1
Carbohydrate/starch-binding module (family 21)	1
Ankyrin repeat	1
5'-nucleotidase family	1
